# Supplementary material for: Adaptation of utility functions to reward distribution in rhesus monkeys
Source: Cognition. 2021 Sep;214:104764. doi: 10.1016/j.cognition.2021.104764 (PMC8346953; doi:10.1016/j.cognition.2021.104764)
Supplement: Supplementary file 2 — Supplementary material 2 [file mmc2.csv]

monkey	sessionDate	time	trialNo	blockNo	gambleA	gambleB	outcomesCount	GA_ev	GB_ev	gambleChosen	trialSequenceMode	sequenceFilename	choiceTime	j_firstStimulus	error	errorType	ml_received	ml_drank	stimulusOn	j_onStimulus
U74	10-Apr-17	15:49:04	1	2	[0.3, 1.0]	[0.0, 0.5, 0.5, 0.5]	[1, 2]	0.3	0.25		9001				1	noChoice error		0	1.203234155
U74	10-Apr-17	15:49:11	2	2	[0.0, 0.5, 0.5, 0.5]	[0.25, 1.0]	[2, 1]	0.25	0.25		9001				1	ControlHold error		0
U74	10-Apr-17	15:49:14	3	2	[0.0, 0.5, 0.5, 0.5]	[0.15, 1.0]	[2, 1]	0.25	0.15		9001				1	ControlHold error		0
U74	10-Apr-17	15:49:17	4	2	[0.2, 1.0]	[0.0, 0.5, 0.5, 0.5]	[1, 2]	0.2	0.25		9001				1	ControlHold error		0
U74	10-Apr-17	15:49:20	5	2	[0.0, 0.5, 0.5, 0.5]	[0.35, 1.0]	[2, 1]	0.25	0.35		9001				1	ControlHold error		0
U74	10-Apr-17	15:49:23	6	2	[0.25, 1.0]	[0.0, 0.5, 0.5, 0.5]	[1, 2]	0.25	0.25		9001				1	ControlHold error		0
U74	10-Apr-17	15:49:27	7	2	[0.0, 0.5, 0.5, 0.5]	[0.15, 1.0]	[2, 1]	0.25	0.15	B	9001		0.467287021	0.466611624	0		0.15	0	1.786728759	2.253340383
U74	10-Apr-17	15:49:33	8	2	[0.2, 1.0]	[0.0, 0.5, 0.5, 0.5]	[1, 2]	0.2	0.25	A	9001		0.351924467	0.351131895	0		0.2	0.15	1.947878593	2.299010488
U74	10-Apr-17	15:49:39	9	2	[0.0, 0.5, 0.5, 0.5]	[0.2, 1.0]	[2, 1]	0.25	0.2	A	9001		0.447234095	0.446748858	0		0.5	0.35	1.616301842	2.0630507
U74	10-Apr-17	15:49:45	10	2	[0.0, 0.5, 0.5, 0.5]	[0.3, 1.0]	[2, 1]	0.25	0.3	B	9001		0.435276807	0.434741393	0		0.3	0.85	1.30006649	1.734807884
U74	10-Apr-17	15:49:50	11	2	[0.15, 1.0]	[0.0, 0.5, 0.5, 0.5]	[1, 2]	0.15	0.25	B	9001		0.434140977	0.43343479	0		0.5	1.15	1.583287799	2.016722589
U74	10-Apr-17	15:49:55	12	2	[0.0, 0.5, 0.5, 0.5]	[0.25, 1.0]	[2, 1]	0.25	0.25	A	9001		0.373241517	0.372771105	0		0.5	1.65	1.54990427	1.922675375
U74	10-Apr-17	15:50:01	13	2	[0.35, 1.0]	[0.0, 0.5, 0.5, 0.5]	[1, 2]	0.35	0.25	A	9001		0.467015037	0.466437714	0		0.35	2.15	1.549719241	2.016156955
U74	10-Apr-17	15:50:07	14	2	[0.25, 1.0]	[0.0, 0.5, 0.5, 0.5]	[1, 2]	0.25	0.25	A	9001		0.437254246	0.436712845	0		0.25	2.5	1.250357404	1.687070249
U74	10-Apr-17	15:50:13	15	2	[0.0, 0.5, 0.5, 0.5]	[0.35, 1.0]	[2, 1]	0.25	0.35	B	9001		0.468603032	0.468067903	0		0.35	2.75	1.45445694	1.922524843
U74	10-Apr-17	15:50:18	16	2	[0.3, 1.0]	[0.0, 0.5, 0.5, 0.5]	[1, 2]	0.3	0.25	A	9001		0.399822897	0.399129254	0		0.3	3.1	1.617291702	2.016420956
U74	10-Apr-17	15:50:24	17	2	[0.0, 0.5, 0.5, 0.5]	[0.15, 1.0]	[2, 1]	0.25	0.15	A	9001		0.442264555	0.441532994	0		0	3.4	1.433562691	1.875095684
U74	10-Apr-17	15:50:30	18	2	[0.3, 1.0]	[0.0, 0.5, 0.5, 0.5]	[1, 2]	0.3	0.25	A	9001		0.433882109	0.433256034	0		0.3	3.4	1.300640962	1.733896996
U74	10-Apr-17	15:50:36	19	2	[0.25, 1.0]	[0.0, 0.5, 0.5, 0.5]	[1, 2]	0.25	0.25	B	9001		0.434227362	0.433537996	0		0	3.7	1.300524357	1.734062353
U74	10-Apr-17	15:50:41	20	2	[0.0, 0.5, 0.5, 0.5]	[0.2, 1.0]	[2, 1]	0.25	0.2	A	9001		0.45616735	0.455710053	0		0.5	3.7	1.46697644	1.922686494
U74	10-Apr-17	15:50:47	21	2	[0.0, 0.5, 0.5, 0.5]	[0.35, 1.0]	[2, 1]	0.25	0.35	B	9001		0.533517526	0.532732651	0		0.35	4.2	1.483631855	2.016364506
U74	10-Apr-17	15:50:53	22	2	[0.35, 1.0]	[0.0, 0.5, 0.5, 0.5]	[1, 2]	0.35	0.25	A	9001		0.405563342	0.405095496	0		0.35	4.55	1.517080957	1.922176454
U74	10-Apr-17	15:50:58	23	2	[0.0, 0.5, 0.5, 0.5]	[0.25, 1.0]	[2, 1]	0.25	0.25	A	9001		0.471136411	0.470365222	0		0.5	4.9	1.216896613	1.687261835
U74	10-Apr-17	15:51:03	24	2	[0.0, 0.5, 0.5, 0.5]	[0.3, 1.0]	[2, 1]	0.25	0.3	A	9001		0.410915198	0.410369806	0		0.5	5.4	1.183425273	1.593795079
U74	10-Apr-17	15:51:08	25	2	[0.15, 1.0]	[0.0, 0.5, 0.5, 0.5]	[1, 2]	0.15	0.25	B	9001		0.479534823	0.479018511	0		0	5.9	1.583779308	2.062797819
U74	10-Apr-17	15:51:13	26	2	[0.2, 1.0]	[0.0, 0.5, 0.5, 0.5]	[1, 2]	0.2	0.25	B	9001		0.455946399	0.455492809	0		0.5	5.9	1.184239228	1.639732036
U74	10-Apr-17	15:51:27	28	3	[0.0, 0.5, 0.5, 0.5]	[0.3, 1.0]	[2, 1]	0.25	0.3	B	9001		0.48515068	0.484599871	0		0.3	6.4	1.344183668	1.828783539
U74	10-Apr-17	15:51:32	29	3	[0.25, 1.0]	[0.0, 0.5, 0.5, 0.5]	[1, 2]	0.25	0.25	B	9001		0.480834299	0.480256406	0		0.5	6.7	1.817927299	2.298183704
U74	10-Apr-17	15:51:38	30	3	[0.2, 1.0]	[0.0, 0.5, 0.5, 0.5]	[1, 2]	0.2	0.25	B	9001		0.405096637	0.404615677	0		0	7.2	1.51726399	1.921879667
U74	10-Apr-17	15:51:43	31	3	[0.0, 0.5, 0.5, 0.5]	[0.35, 1.0]	[2, 1]	0.25	0.35	B	9001		0.399282637	0.398760338	0		0.35	7.2	1.617860757	2.016621094
U74	10-Apr-17	15:51:48	32	3	[0.15, 1.0]	[0.0, 0.5, 0.5, 0.5]	[1, 2]	0.15	0.25	B	9001		0.479118295	0.478618233	0		0.5	7.55	1.584429616	2.063047849
U74	10-Apr-17	15:51:54	33	3	[0.35, 1.0]	[0.0, 0.5, 0.5, 0.5]	[1, 2]	0.35	0.25	A	9001		0.445917228	0.445420303	0		0.35	8.05	1.618168663	2.063588965
U74	10-Apr-17	15:51:59	34	3	[0.0, 0.5, 0.5, 0.5]	[0.25, 1.0]	[2, 1]	0.25	0.25	A	9001		0.436284913	0.435742657	0		0	8.4	1.25123465	1.686977307
U74	10-Apr-17	15:52:04	35	3	[0.0, 0.5, 0.5, 0.5]	[0.15, 1.0]	[2, 1]	0.25	0.15	A	9001		0.432041802	0.431496695	0		0.5	8.4	1.584800243	2.016296938
U74	10-Apr-17	15:52:09	36	3	[0.0, 0.5, 0.5, 0.5]	[0.2, 1.0]	[2, 1]	0.25	0.2	A	9001		0.488999786	0.488514834	0		0.5	8.9	1.151673644	1.640188478
U74	10-Apr-17	15:52:14	37	3	[0.3, 1.0]	[0.0, 0.5, 0.5, 0.5]	[1, 2]	0.3	0.25	A	9001		0.479973303	0.479421639	0		0.3	9.4	2.101033428	2.580455067
U74	10-Apr-17	16:01:33	132	6	[0.2, 1.0]	[0.0, 0.5, 0.5, 0.5]	[1, 2]	0.2	0.25	B	9001		0.42871243	0.42807267	0		0.5	33.19	1.634954082	2.063026752
U74	10-Apr-17	16:01:39	133	6	[0.25, 1.0]	[0.0, 0.5, 0.5, 0.5]	[1, 2]	0.25	0.25	B	9001		0.43034433	0.429781547	0		0	33.69	1.586842684	2.016624231
U74	10-Apr-17	16:01:44	134	6	[0.0, 0.5, 0.5, 0.5]	[0.25, 1.0]	[2, 1]	0.25	0.25	B	9001		0.524391259	0.523868675	0		0.25	33.69	1.49180732	2.015675995
U74	10-Apr-17	16:01:49	135	6	[0.0, 0.5, 0.5, 0.5]	[0.35, 1.0]	[2, 1]	0.25	0.35	B	9001		0.43703244	0.436487903	0		0.35	33.94	1.392307895	1.828795798
U74	10-Apr-17	16:01:54	136	6	[0.0, 0.5, 0.5, 0.5]	[0.2, 1.0]	[2, 1]	0.25	0.2	A	9001		0.513827815	0.513357688	0		0.5	34.29	1.126181337	1.639539025
U74	10-Apr-17	16:01:59	137	6	[0.3, 1.0]	[0.0, 0.5, 0.5, 0.5]	[1, 2]	0.3	0.25	B	9001		0.429560026	0.429048845	0		0	34.79	1.492805733	1.921854578
U74	10-Apr-17	16:02:04	138	6	[0.0, 0.5, 0.5, 0.5]	[0.15, 1.0]	[2, 1]	0.25	0.15	A	9001		0.383657851	0.383047456	0		0.5	34.79	1.49240403	1.875451486
U74	10-Apr-17	16:02:09	139	6	[0.35, 1.0]	[0.0, 0.5, 0.5, 0.5]	[1, 2]	0.35	0.25	A	9001		0.528268304	0.527685564	0		0.35	35.29	1.159699433	1.687384997
U74	10-Apr-17	16:02:14	140	6	[0.0, 0.5, 0.5, 0.5]	[0.3, 1.0]	[2, 1]	0.25	0.3	A	9001		0.546823611	0.546049285	0		0.5	35.64	1.376549683	1.922598969
U74	10-Apr-17	16:02:19	141	6	[0.15, 1.0]	[0.0, 0.5, 0.5, 0.5]	[1, 2]	0.15	0.25	B	9001		0.458505437	0.45798884	0		0	36.14	1.276157617	1.734146457
U74	10-Apr-17	16:02:24	142	6	[0.0, 0.5, 0.5, 0.5]	[0.25, 1.0]	[2, 1]	0.25	0.25	A	9001		0.413207955	0.41240569	0		0.5	36.14	1.792635416	2.205041105
U74	10-Apr-17	16:02:30	143	6	[0.2, 1.0]	[0.0, 0.5, 0.5, 0.5]	[1, 2]	0.2	0.25	B	9001		0.474385386	0.473677773	0		0.5	36.64	1.542641973	2.016319746
U74	10-Apr-17	16:02:35	144	6	[0.15, 1.0]	[0.0, 0.5, 0.5, 0.5]	[1, 2]	0.15	0.25	B	9001		0.424819704	0.424336178	0		0	37.14	1.403890849	1.828227028
U74	10-Apr-17	16:02:40	145	6	[0.0, 0.5, 0.5, 0.5]	[0.2, 1.0]	[2, 1]	0.25	0.2	A	9001		0.420605958	0.419917162	0		0.5	37.14	1.12680399	1.546721152
U74	10-Apr-17	16:02:45	146	6	[0.25, 1.0]	[0.0, 0.5, 0.5, 0.5]	[1, 2]	0.25	0.25	A	9001		0.563337332	0.562800208	0		0.25	37.64	1.453766718	2.016566926
U74	10-Apr-17	16:02:50	147	6	[0.0, 0.5, 0.5, 0.5]	[0.15, 1.0]	[2, 1]	0.25	0.15	A	9001		0.397738832	0.39709052	0		0	37.89	1.337392067	1.734482587
U74	10-Apr-17	16:02:55	148	6	[0.0, 0.5, 0.5, 0.5]	[0.35, 1.0]	[2, 1]	0.25	0.35	B	9001		0.452890151	0.45223357	0		0.35	37.89	1.376095522	1.828329093
U74	10-Apr-17	16:03:00	149	6	[0.35, 1.0]	[0.0, 0.5, 0.5, 0.5]	[1, 2]	0.35	0.25	A	9001		0.452952872	0.452386953	0		0.35	38.24	1.376139713	1.828526666
U74	10-Apr-17	16:03:05	150	6	[0.3, 1.0]	[0.0, 0.5, 0.5, 0.5]	[1, 2]	0.3	0.25	A	9001		0.501306033	0.50074382	0		0.3	38.59	1.375901371	1.876645191
U74	10-Apr-17	16:03:11	151	6	[0.0, 0.5, 0.5, 0.5]	[0.3, 1.0]	[2, 1]	0.25	0.3	A	9001		0.419996989	0.419238344	0		0	38.89	1.126827939	1.546066283
U74	10-Apr-17	16:03:30	153	7	[0.0, 0.5, 0.5, 0.5]	[0.25, 1.0]	[2, 1]	0.25	0.25	A	9001		0.467711246	0.467107694	0		0	38.89	1.408630601	1.875738295
U74	10-Apr-17	16:03:35	154	7	[0.0, 0.5, 0.5, 0.5]	[0.2, 1.0]	[2, 1]	0.25	0.2	A	9001		0.449707889	0.448963783	0		0	38.89	1.426580075	1.875543858
U74	10-Apr-17	16:03:40	155	7	[0.35, 1.0]	[0.0, 0.5, 0.5, 0.5]	[1, 2]	0.35	0.25	A	9001		0.417571947	0.417019998	0		0.35	38.89	1.975389677	2.392409675
U74	10-Apr-17	16:03:46	156	7	[0.0, 0.5, 0.5, 0.5]	[0.15, 1.0]	[2, 1]	0.25	0.15	A	9001		0.420173465	0.419390586	0		0.5	39.24	1.126808267	1.546198853
U74	10-Apr-17	16:03:50	157	7	[0.0, 0.5, 0.5, 0.5]	[0.35, 1.0]	[2, 1]	0.25	0.35	B	9001		0.453191784	0.452590228	0		0.35	39.74	1.610573657	2.063163884
U74	10-Apr-17	16:03:55	158	7	[0.2, 1.0]	[0.0, 0.5, 0.5, 0.5]	[1, 2]	0.2	0.25	B	9001		0.444460948	0.443656973	0		0	40.09	1.243802435	1.687459408
U74	10-Apr-17	16:04:00	159	7	[0.15, 1.0]	[0.0, 0.5, 0.5, 0.5]	[1, 2]	0.15	0.25	B	9001		0.39261876	0.392047139	0		0	40.09	1.15393675	1.545983889
U74	10-Apr-17	16:04:05	160	7	[0.25, 1.0]	[0.0, 0.5, 0.5, 0.5]	[1, 2]	0.25	0.25	B	9001		0.511509684	0.510924949	0		0.5	40.09	1.693954221	2.20487917
U74	10-Apr-17	16:04:11	161	7	[0.0, 0.5, 0.5, 0.5]	[0.3, 1.0]	[2, 1]	0.25	0.3	B	9001		0.428298468	0.427555503	0		0.3	40.59	1.494331862	1.921887364
U74	10-Apr-17	16:04:16	162	7	[0.3, 1.0]	[0.0, 0.5, 0.5, 0.5]	[1, 2]	0.3	0.25	A	9001		0.622734328	0.622170974	0		0.3	40.89	1.39427507	2.016446044
U74	10-Apr-17	16:04:43	164	8	[0.0, 0.5, 0.29, 0.5]	[0.15, 1.0]	[2, 1]	0.145	0.15	A	9020	gList_util_step2_0.29.txt	0.460222011	0.459525802	0		0	41.19	1.416260674	1.875786476
U74	10-Apr-17	16:04:48	165	8	[0.29, 0.5, 0.5, 0.5]	[0.5, 1.0]	[2, 1]	0.395	0.5	B	9020	gList_util_step2_0.29.txt	0.378529226	0.378015765	0		0.5	41.19	1.544479713	1.922495478
U74	10-Apr-17	16:04:53	166	8	[0.1, 1.0]	[0.0, 0.5, 0.29, 0.5]	[1, 2]	0.1	0.145	B	9020	gList_util_step2_0.29.txt	0.492650178	0.49207371	0		0.29	41.69	1.194817497	1.686891208
U74	10-Apr-17	16:04:58	167	8	[0.35, 1.0]	[0.29, 0.5, 0.5, 0.5]	[1, 2]	0.35	0.395	B	9020	gList_util_step2_0.29.txt	0.421653408	0.421146219	0		0.29	41.98	1.45399166	1.875137879
U74	10-Apr-17	16:05:03	168	8	[0.4, 1.0]	[0.29, 0.5, 0.5, 0.5]	[1, 2]	0.4	0.395	A	9020	gList_util_step2_0.29.txt	0.607884152	0.607193645	0		0.4	42.27	1.644663373	2.251857019
U74	10-Apr-17	16:05:09	169	8	[0.05, 1.0]	[0.0, 0.5, 0.29, 0.5]	[1, 2]	0.05	0.145	B	9020	gList_util_step2_0.29.txt	0.58843763	0.587862302	0		0.29	42.67	1.42822737	2.016089672
U74	10-Apr-17	16:05:14	170	8	[0.0, 0.5, 0.29, 0.5]	[0.05, 1.0]	[2, 1]	0.145	0.05	A	9020	gList_util_step2_0.29.txt	0.491030252	0.490321784	0		0.29	42.96	1.33783682	1.828158604
U74	10-Apr-17	16:05:19	171	8	[0.0, 0.5, 0.29, 0.5]	[0.3, 1.0]	[2, 1]	0.145	0.3	B	9020	gList_util_step2_0.29.txt	0.554986532	0.554285191	0		0.3	43.25	1.461632567	2.015917758
U74	10-Apr-17	16:05:24	172	8	[0.29, 0.5, 0.5, 0.5]	[0.3, 1.0]	[2, 1]	0.395	0.3	A	9020	gList_util_step2_0.29.txt	0.499935283	0.499189182	0		0.5	43.55	1.61170635	2.110895532
U74	10-Apr-17	16:05:30	173	8	[0.3, 1.0]	[0.0, 0.5, 0.29, 0.5]	[1, 2]	0.3	0.145	A	9020	gList_util_step2_0.29.txt	0.48150827	0.480719975	0		0.3	44.05	1.394947901	1.875667876
U74	10-Apr-17	16:05:35	174	8	[0.0, 0.5, 0.29, 0.5]	[0.2, 1.0]	[2, 1]	0.145	0.2	B	9020	gList_util_step2_0.29.txt	0.6553843	0.654827219	0		0.2	44.35	1.361635646	2.016462865
U74	10-Apr-17	16:05:40	175	8	[0.25, 1.0]	[0.0, 0.5, 0.29, 0.5]	[1, 2]	0.25	0.145	A	9020	gList_util_step2_0.29.txt	0.598130956	0.597422488	0		0.25	44.55	1.278588646	1.876011133
U74	10-Apr-17	16:05:46	176	8	[0.15, 1.0]	[0.0, 0.5, 0.29, 0.5]	[1, 2]	0.15	0.145	B	9020	gList_util_step2_0.29.txt	0.539646844	0.539086912	0		0.29	44.8	1.194513868	1.73360078
U74	10-Apr-17	16:05:51	177	8	[0.3, 1.0]	[0.29, 0.5, 0.5, 0.5]	[1, 2]	0.3	0.395	B	9020	gList_util_step2_0.29.txt	0.427674959	0.427109325	0		0.5	45.09	1.49504147	1.922150795
U74	10-Apr-17	16:05:56	178	8	[0.29, 0.5, 0.5, 0.5]	[0.35, 1.0]	[2, 1]	0.395	0.35	A	9020	gList_util_step2_0.29.txt	0.551886663	0.551200433	0		0.29	45.59	1.512343487	2.06354392
U74	10-Apr-17	16:06:01	179	8	[0.5, 1.0]	[0.29, 0.5, 0.5, 0.5]	[1, 2]	0.5	0.395	A	9020	gList_util_step2_0.29.txt	0.430081755	0.429444561	0		0.5	45.88	1.587394633	2.016839194
U74	10-Apr-17	16:06:07	180	8	[0.0, 0.5, 0.29, 0.5]	[0.25, 1.0]	[2, 1]	0.145	0.25	B	9020	gList_util_step2_0.29.txt	0.516166472	0.515626497	0		0.25	46.38	1.312566034	1.828192531
U74	10-Apr-17	16:06:12	181	8	[0.29, 0.5, 0.5, 0.5]	[0.45, 1.0]	[2, 1]	0.395	0.45	B	9020	gList_util_step2_0.29.txt	0.482814018	0.482163425	0		0.45	46.63	1.345971801	1.828135226
U74	10-Apr-17	16:06:16	182	8	[0.2, 1.0]	[0.0, 0.5, 0.29, 0.5]	[1, 2]	0.2	0.145	B	9020	gList_util_step2_0.29.txt	0.529398432	0.528733014	0		0	47.08	1.346154834	1.874887848
U74	10-Apr-17	16:06:22	183	8	[0.0, 0.5, 0.29, 0.5]	[0.1, 1.0]	[2, 1]	0.145	0.1	A	9020	gList_util_step2_0.29.txt	0.478343969	0.477765221	0		0.29	47.08	1.162644778	1.640409999
U74	10-Apr-17	16:06:27	184	8	[0.45, 1.0]	[0.29, 0.5, 0.5, 0.5]	[1, 2]	0.45	0.395	A	9020	gList_util_step2_0.29.txt	0.49919973	0.498733025	0		0.45	47.37	1.329373976	1.828107002
U74	10-Apr-17	16:06:32	185	8	[0.29, 0.5, 0.5, 0.5]	[0.4, 1.0]	[2, 1]	0.395	0.4	A	9020	gList_util_step2_0.29.txt	0.615283581	0.614748452	0		0.29	47.82	1.495525281	2.110273734
U74	10-Apr-17	16:06:37	186	8	[0.0, 0.5, 0.29, 0.5]	[0.25, 1.0]	[2, 1]	0.145	0.25	B	9020	gList_util_step2_0.29.txt	0.58303132	0.582278091	0		0.25	48.11	1.245871105	1.828149196
U74	10-Apr-17	16:06:42	187	8	[0.0, 0.5, 0.29, 0.5]	[0.15, 1.0]	[2, 1]	0.145	0.15	A	9020	gList_util_step2_0.29.txt	0.513539866	0.512759838	0		0	48.36	1.362897774	1.875657612
U74	10-Apr-17	16:06:47	188	8	[0.29, 0.5, 0.5, 0.5]	[0.4, 1.0]	[2, 1]	0.395	0.4	B	9020	gList_util_step2_0.29.txt	0.474581248	0.474121671	0		0.4	48.36	1.212824846	1.686946517
U74	10-Apr-17	16:06:52	189	8	[0.25, 1.0]	[0.0, 0.5, 0.29, 0.5]	[1, 2]	0.25	0.145	A	9020	gList_util_step2_0.29.txt	0.620924527	0.620342357	0		0.25	48.76	1.395652948	2.015995305
U74	10-Apr-17	16:06:58	190	8	[0.05, 1.0]	[0.0, 0.5, 0.29, 0.5]	[1, 2]	0.05	0.145	B	9020	gList_util_step2_0.29.txt	0.533807755	0.533248963	0		0	49.01	1.154548855	1.687797819
U74	10-Apr-17	16:07:02	191	8	[0.29, 0.5, 0.5, 0.5]	[0.5, 1.0]	[2, 1]	0.395	0.5	B	9020	gList_util_step2_0.29.txt	0.416770822	0.41602073	0		0.5	49.01	1.130272205	1.546292936
U74	10-Apr-17	16:07:07	192	8	[0.0, 0.5, 0.29, 0.5]	[0.2, 1.0]	[2, 1]	0.145	0.2	A	9020	gList_util_step2_0.29.txt	0.522363643	0.52160956	0		0.29	49.51	1.729680114	2.251289674
U74	10-Apr-17	16:07:13	193	8	[0.29, 0.5, 0.5, 0.5]	[0.35, 1.0]	[2, 1]	0.395	0.35	A	9020	gList_util_step2_0.29.txt	0.371600494	0.371060803	0		0.29	49.8	1.363004686	1.734065489
U74	10-Apr-17	16:07:18	194	8	[0.1, 1.0]	[0.0, 0.5, 0.29, 0.5]	[1, 2]	0.1	0.145	B	9020	gList_util_step2_0.29.txt	0.479258848	0.478670977	0		0.29	50.09	1.396830402	1.875501379
U74	10-Apr-17	16:07:23	195	8	[0.2, 1.0]	[0.0, 0.5, 0.29, 0.5]	[1, 2]	0.2	0.145	B	9020	gList_util_step2_0.29.txt	0.503218184	0.502682771	0		0	50.38	1.51362044	2.01630321
U74	10-Apr-17	16:07:29	196	8	[0.3, 1.0]	[0.29, 0.5, 0.5, 0.5]	[1, 2]	0.3	0.395	B	9020	gList_util_step2_0.29.txt	0.464599688	0.464128707	0		0.29	50.38	1.363530691	1.827659398
U74	10-Apr-17	16:07:34	197	8	[0.29, 0.5, 0.5, 0.5]	[0.3, 1.0]	[2, 1]	0.395	0.3	A	9020	gList_util_step2_0.29.txt	0.496280899	0.495751472	0		0.29	50.67	1.52032423	2.016075702
U74	10-Apr-17	16:07:39	198	8	[0.29, 0.5, 0.5, 0.5]	[0.45, 1.0]	[2, 1]	0.395	0.45	B	9020	gList_util_step2_0.29.txt	0.412640895	0.412096359	0		0.45	50.96	1.463024129	1.875120488
U74	10-Apr-17	16:07:44	199	8	[0.3, 1.0]	[0.0, 0.5, 0.29, 0.5]	[1, 2]	0.3	0.145	A	9020	gList_util_step2_0.29.txt	0.558818247	0.558341848	0		0.3	51.41	1.36422576	1.922567608
U74	10-Apr-17	16:07:50	200	8	[0.5, 1.0]	[0.29, 0.5, 0.5, 0.5]	[1, 2]	0.5	0.395	A	9020	gList_util_step2_0.29.txt	0.498612144	0.498051927	0		0.5	51.71	1.330408881	1.828460808
U74	10-Apr-17	16:07:55	201	8	[0.0, 0.5, 0.29, 0.5]	[0.05, 1.0]	[2, 1]	0.145	0.05	A	9020	gList_util_step2_0.29.txt	0.5578224	0.55734144	0		0.29	52.21	1.647213003	2.204554443
U74	10-Apr-17	16:08:00	202	8	[0.45, 1.0]	[0.29, 0.5, 0.5, 0.5]	[1, 2]	0.45	0.395	A	9020	gList_util_step2_0.29.txt	0.514887523	0.514372637	0		0.45	52.5	1.31379395	1.828166587
U74	10-Apr-17	16:08:06	203	8	[0.0, 0.5, 0.29, 0.5]	[0.3, 1.0]	[2, 1]	0.145	0.3	B	9020	gList_util_step2_0.29.txt	0.47846143	0.477945973	0		0.3	52.95	1.397183638	1.875129611
U74	10-Apr-17	16:08:11	204	8	[0.15, 1.0]	[0.0, 0.5, 0.29, 0.5]	[1, 2]	0.15	0.145	B	9020	gList_util_step2_0.29.txt	0.487871939	0.487097043	0		0	53.25	1.247266659	1.734363701
U74	10-Apr-17	16:08:16	205	8	[0.35, 1.0]	[0.29, 0.5, 0.5, 0.5]	[1, 2]	0.35	0.395	B	9020	gList_util_step2_0.29.txt	0.476163826	0.475618434	0		0.29	53.25	1.164226501	1.639844935
U74	10-Apr-17	16:08:21	206	8	[0.0, 0.5, 0.29, 0.5]	[0.1, 1.0]	[2, 1]	0.145	0.1	A	9020	gList_util_step2_0.29.txt	0.569442132	0.568738796	0		0.29	53.54	1.96436751	2.533106306
U74	10-Apr-17	16:08:27	207	8	[0.4, 1.0]	[0.29, 0.5, 0.5, 0.5]	[1, 2]	0.4	0.395	B	9020	gList_util_step2_0.29.txt	0.458602086	0.458087199	0		0.29	53.83	1.463586912	1.921674111
U74	10-Apr-17	16:09:19	209	9	[0.0, 0.5, 0.29, 0.5]	[0.25, 1.0]	[2, 1]	0.145	0.25	B	9020	gList_util_step2_0.29.txt	0.541133914	0.540554595	0		0.25	54.12	1.522769799	2.063324394
U74	10-Apr-17	16:09:24	210	9	[0.2, 1.0]	[0.0, 0.5, 0.29, 0.5]	[1, 2]	0.2	0.145	B	9020	gList_util_step2_0.29.txt	0.515919007	0.515384164	0		0	54.37	1.548153199	2.063537362
U74	10-Apr-17	16:09:30	211	9	[0.25, 1.0]	[0.0, 0.5, 0.29, 0.5]	[1, 2]	0.25	0.145	A	9020	gList_util_step2_0.29.txt	0.439658476	0.438901256	0		0.25	54.37	1.248147611	1.687048867
U74	10-Apr-17	16:09:34	212	9	[0.3, 1.0]	[0.0, 0.5, 0.29, 0.5]	[1, 2]	0.3	0.145	A	9020	gList_util_step2_0.29.txt	0.543952961	0.543184908	0		0.3	54.62	1.520296005	2.063480913
U74	10-Apr-17	16:09:40	213	9	[0.29, 0.5, 0.5, 0.5]	[0.4, 1.0]	[2, 1]	0.395	0.4	B	9020	gList_util_step2_0.29.txt	0.51584089	0.51534482	0		0.4	54.92	1.548050564	2.063395384
U74	10-Apr-17	16:09:45	214	9	[0.0, 0.5, 0.29, 0.5]	[0.2, 1.0]	[2, 1]	0.145	0.2	B	9020	gList_util_step2_0.29.txt	0.540087605	0.539588113	0		0.2	55.32	1.664910451	2.204498564
U74	10-Apr-17	16:09:50	215	9	[0.4, 1.0]	[0.29, 0.5, 0.5, 0.5]	[1, 2]	0.4	0.395	A	9020	gList_util_step2_0.29.txt	0.491126045	0.490595763	0		0.4	55.52	1.431683611	1.922279374
U74	10-Apr-17	16:09:56	216	9	[0.29, 0.5, 0.5, 0.5]	[0.45, 1.0]	[2, 1]	0.395	0.45	B	9020	gList_util_step2_0.29.txt	0.49172361	0.491058192	0		0.45	55.92	1.148982035	1.640040227
U74	10-Apr-17	16:10:00	217	9	[0.0, 0.5, 0.29, 0.5]	[0.3, 1.0]	[2, 1]	0.145	0.3	B	9020	gList_util_step2_0.29.txt	0.472269105	0.471737398	0		0.3	56.37	1.732013355	2.203750752
U74	10-Apr-17	16:10:06	218	9	[0.15, 1.0]	[0.0, 0.5, 0.29, 0.5]	[1, 2]	0.15	0.145	B	9020	gList_util_step2_0.29.txt	0.4919132	0.491404301	0		0	56.67	1.148630795	1.640035095
U74	10-Apr-17	16:10:11	219	9	[0.35, 1.0]	[0.29, 0.5, 0.5, 0.5]	[1, 2]	0.35	0.395	A	9020	gList_util_step2_0.29.txt	0.448296084	0.447585621	0		0.35	56.67	2.132388772	2.579974392
U74	10-Apr-17	16:10:17	220	9	[0.29, 0.5, 0.5, 0.5]	[0.35, 1.0]	[2, 1]	0.395	0.35	A	9020	gList_util_step2_0.29.txt	0.469050351	0.468328198	0		0.5	57.02	1.548377571	2.016705769
U74	10-Apr-17	16:10:22	221	9	[0.45, 1.0]	[0.29, 0.5, 0.5, 0.5]	[1, 2]	0.45	0.395	B	9020	gList_util_step2_0.29.txt	0.551359517	0.550814696	0		0.29	57.52	1.465558934	2.01637363
U74	10-Apr-17	16:10:28	222	9	[0.0, 0.5, 0.29, 0.5]	[0.15, 1.0]	[2, 1]	0.145	0.15	A	9020	gList_util_step2_0.29.txt	0.462985465	0.462314344	0		0.29	57.81	1.132193765	1.594508109
U74	10-Apr-17	16:11:01	224	10	[0.0, 0.5, 0.2, 0.5]	[0.2, 1.0]	[2, 1]	0.1	0.2	B	9020	gList_util_step3_0.20_0.39.txt	0.497011034	0.496220743	0		0.2	58.1	1.191669162	1.687889905
U74	10-Apr-17	16:11:06	225	10	[0.15, 1.0]	[0.0, 0.5, 0.2, 0.5]	[1, 2]	0.15	0.1	B	9020	gList_util_step3_0.20_0.39.txt	0.514776335	0.514122891	0		0.2	58.3	1.549250825	2.063373716
U74	10-Apr-17	16:11:11	226	10	[0.2, 1.0]	[0.0, 0.5, 0.2, 0.5]	[1, 2]	0.2	0.1	A	9020	gList_util_step3_0.20_0.39.txt	0.650157887	0.649503017	0		0.2	58.5	1.366645385	2.016148402
U74	10-Apr-17	16:11:16	227	10	[0.0, 0.5, 0.2, 0.5]	[0.1, 1.0]	[2, 1]	0.1	0.1	A	9020	gList_util_step3_0.20_0.39.txt	0.489811174	0.489228719	0		0.2	58.7	1.432726499	1.921955218
U74	10-Apr-17	16:11:22	228	10	[0.1, 1.0]	[0.0, 0.5, 0.2, 0.5]	[1, 2]	0.1	0.1	B	9020	gList_util_step3_0.20_0.39.txt	0.585152162	0.584597362	0		0.2	58.9	1.149513172	1.734110534
U74	10-Apr-17	16:11:27	229	10	[0.39, 0.5, 0.5, 0.5]	[0.5, 1.0]	[2, 1]	0.445	0.5	B	9020	gList_util_step3_0.20_0.39.txt	0.416724066	0.416062069	0		0.5	59.1	1.270788084	1.686850153
U74	10-Apr-17	16:11:32	230	10	[0.39, 0.5, 0.5, 0.5]	[0.4, 1.0]	[2, 1]	0.445	0.4	B	9020	gList_util_step3_0.20_0.39.txt	0.538393268	0.537742105	0		0.4	59.6	1.149588723	1.687330828
U74	10-Apr-17	16:11:36	231	10	[0.0, 0.5, 0.2, 0.5]	[0.15, 1.0]	[2, 1]	0.1	0.15	A	9020	gList_util_step3_0.20_0.39.txt	0.810731538	0.810179589	0		0.2	60	1.58240086	2.392580449
U74	10-Apr-17	16:11:42	232	10	[0.39, 0.5, 0.5, 0.5]	[0.45, 1.0]	[2, 1]	0.445	0.45	B	9020	gList_util_step3_0.20_0.39.txt	0.438514378	0.43795245	0		0.45	60.2	1.483870482	1.921822932
U74	10-Apr-17	16:11:47	233	10	[0.5, 1.0]	[0.39, 0.5, 0.5, 0.5]	[1, 2]	0.5	0.445	A	9020	gList_util_step3_0.20_0.39.txt	0.47636539	0.475711091	0		0.5	60.65	1.399619799	1.87533089
U74	10-Apr-17	16:11:53	234	10	[0.4, 1.0]	[0.39, 0.5, 0.5, 0.5]	[1, 2]	0.4	0.445	A	9020	gList_util_step3_0.20_0.39.txt	0.50903532	0.50852357	0		0.4	61.15	1.366881161	1.87540473
U74	10-Apr-17	16:11:58	235	10	[0.45, 1.0]	[0.39, 0.5, 0.5, 0.5]	[1, 2]	0.45	0.445	A	9020	gList_util_step3_0.20_0.39.txt	0.514048195	0.513571227	0		0.45	61.55	1.220219998	1.733791225
U74	10-Apr-17	16:12:03	236	10	[0.2, 1.0]	[0.0, 0.5, 0.2, 0.5]	[1, 2]	0.2	0.1	A	9020	gList_util_step3_0.20_0.39.txt	0.630608729	0.629958421	0		0.2	62	1.433396478	2.0633549
U74	10-Apr-17	16:12:08	237	10	[0.0, 0.5, 0.2, 0.5]	[0.15, 1.0]	[2, 1]	0.1	0.15	B	9020	gList_util_step3_0.20_0.39.txt	0.695445961	0.694856664	0		0.15	62.2	1.134067143	1.828923807
U74	10-Apr-17	16:12:14	238	10	[0.1, 1.0]	[0.0, 0.5, 0.2, 0.5]	[1, 2]	0.1	0.1	A	9020	gList_util_step3_0.20_0.39.txt	0.679081061	0.678576723	0		0.1	62.35	1.150085649	1.828662372
U74	10-Apr-17	16:12:19	239	10	[0.5, 1.0]	[0.39, 0.5, 0.5, 0.5]	[1, 2]	0.5	0.445	A	9020	gList_util_step3_0.20_0.39.txt	0.466687175	0.465912279	0		0.5	62.45	1.550188797	2.016101076
U74	10-Apr-17	16:12:24	240	10	[0.15, 1.0]	[0.0, 0.5, 0.2, 0.5]	[1, 2]	0.15	0.1	B	9020	gList_util_step3_0.20_0.39.txt	0.687625728	0.686846271	0		0.2	62.95	1.517301908	2.204148179
U74	10-Apr-17	16:12:30	241	10	[0.39, 0.5, 0.5, 0.5]	[0.5, 1.0]	[2, 1]	0.445	0.5	B	9020	gList_util_step3_0.20_0.39.txt	0.470819383	0.470042206	0		0.5	63.15	1.217355906	1.687398112
U74	10-Apr-17	16:12:35	242	10	[0.45, 1.0]	[0.39, 0.5, 0.5, 0.5]	[1, 2]	0.45	0.445	A	9020	gList_util_step3_0.20_0.39.txt	0.499730868	0.499254184	0		0.45	63.65	1.517079532	2.016333716
U74	10-Apr-17	16:12:40	243	10	[0.0, 0.5, 0.2, 0.5]	[0.1, 1.0]	[2, 1]	0.1	0.1	A	9020	gList_util_step3_0.20_0.39.txt	0.61765588	0.617058315	0		0	64.1	1.117209023	1.734267338
U74	10-Apr-17	16:12:45	244	10	[0.4, 1.0]	[0.39, 0.5, 0.5, 0.5]	[1, 2]	0.4	0.445	B	9020	gList_util_step3_0.20_0.39.txt	0.468051083	0.467573544	0		0.5	64.1	1.784075353	2.251648897
U74	10-Apr-17	16:12:51	245	10	[0.39, 0.5, 0.5, 0.5]	[0.4, 1.0]	[2, 1]	0.445	0.4	B	9020	gList_util_step3_0.20_0.39.txt	0.4765527	0.476007308	0		0.4	64.6	1.587455074	2.063462382
U74	10-Apr-17	16:12:56	246	10	[0.0, 0.5, 0.2, 0.5]	[0.2, 1.0]	[2, 1]	0.1	0.2	B	9020	gList_util_step3_0.20_0.39.txt	0.687891154	0.687117399	0		0.2	65	1.517448163	2.204565562
U74	10-Apr-17	16:13:01	247	10	[0.39, 0.5, 0.5, 0.5]	[0.45, 1.0]	[2, 1]	0.445	0.45	B	9020	gList_util_step3_0.20_0.39.txt	0.45549566	0.455010993	0		0.45	65.2	1.467755898	1.922766891
U74	11-Apr-17	16:00:48	1	2	[0.3, 1.0]	[0.0, 0.5, 0.5, 0.5]	[1, 2]	0.3	0.25	A	9001		0.362352205	0.361717863	0		0.3	0	1.212349018	1.57406688
U74	11-Apr-17	16:00:53	2	2	[0.0, 0.5, 0.5, 0.5]	[0.3, 1.0]	[2, 1]	0.25	0.3	B	9001		0.451595807	0.450872228	0		0.3	0.3	1.283904865	1.734777093
U74	11-Apr-17	16:00:59	3	2	[0.35, 1.0]	[0.0, 0.5, 0.5, 0.5]	[1, 2]	0.35	0.25	A	9001		0.405597839	0.405040187	0		0.35	0.6	1.423382703	1.82842289
U74	11-Apr-17	16:01:04	4	2	[0.2, 1.0]	[0.0, 0.5, 0.5, 0.5]	[1, 2]	0.2	0.25	A	9001		0.4650108	0.46445885	0		0.2	0.95	1.222950095	1.687408945
U74	11-Apr-17	16:01:10	5	2	[0.0, 0.5, 0.5, 0.5]	[0.15, 1.0]	[2, 1]	0.25	0.15	A	9001		0.439345723	0.438825705	0		0.5	1.15	1.389814144	1.828639849
U74	11-Apr-17	16:01:15	6	2	[0.25, 1.0]	[0.0, 0.5, 0.5, 0.5]	[1, 2]	0.25	0.25	A	9001		0.488674489	0.48818127	0		0.25	1.65	1.340002138	1.828183408
U74	11-Apr-17	16:01:21	7	2	[0.15, 1.0]	[0.0, 0.5, 0.5, 0.5]	[1, 2]	0.15	0.25	B	9001		0.503828579	0.50324983	0		0	1.9	1.889264761	2.392514591
U74	11-Apr-17	16:01:27	8	2	[0.0, 0.5, 0.5, 0.5]	[0.2, 1.0]	[2, 1]	0.25	0.2	A	9001		0.395277012	0.39462984	0		0	1.9	1.339618111	1.734247952
U74	11-Apr-17	16:01:33	9	2	[0.0, 0.5, 0.5, 0.5]	[0.25, 1.0]	[2, 1]	0.25	0.25	A	9001		0.397432637	0.396860446	0		0	1.9	1.33771936	1.734579805
U74	11-Apr-17	16:01:38	10	2	[0.0, 0.5, 0.5, 0.5]	[0.35, 1.0]	[2, 1]	0.25	0.35	B	9001		0.349856368	0.349285317	0		0.35	1.9	1.573399181	1.922684498
U74	11-Apr-17	16:01:44	11	2	[0.0, 0.5, 0.5, 0.5]	[0.35, 1.0]	[2, 1]	0.25	0.35	B	9001		0.459762434	0.4592427	0		0.35	2.25	1.556777693	2.016020393
U74	11-Apr-17	16:01:49	12	2	[0.0, 0.5, 0.5, 0.5]	[0.3, 1.0]	[2, 1]	0.25	0.3	B	9001		0.419215536	0.418669859	0		0.3	2.6	1.456763381	1.87543324
U74	11-Apr-17	16:01:55	13	2	[0.25, 1.0]	[0.0, 0.5, 0.5, 0.5]	[1, 2]	0.25	0.25	A	9001		0.459733354	0.459021464	0		0.25	2.9	1.557144329	2.016165793
U74	11-Apr-17	16:02:01	14	2	[0.35, 1.0]	[0.0, 0.5, 0.5, 0.5]	[1, 2]	0.35	0.25	A	9001		0.41720132	0.416616014	0		0.35	3.15	1.22401465	1.640630665
U74	11-Apr-17	16:02:07	15	2	[0.3, 1.0]	[0.0, 0.5, 0.5, 0.5]	[1, 2]	0.3	0.25	A	9001		0.421778566	0.421229467	0		0.3	3.5	1.454285311	1.875514778
U74	11-Apr-17	16:02:12	16	2	[0.0, 0.5, 0.5, 0.5]	[0.2, 1.0]	[2, 1]	0.25	0.2	A	9001		0.468353286	0.46776513	0		0.5	3.8	1.407477665	1.875242795
U74	11-Apr-17	16:02:18	17	2	[0.15, 1.0]	[0.0, 0.5, 0.5, 0.5]	[1, 2]	0.15	0.25	B	9001		0.48931881	0.48878026	0		0	4.3	1.574016418	2.062796678
U74	11-Apr-17	16:02:24	18	2	[0.0, 0.5, 0.5, 0.5]	[0.15, 1.0]	[2, 1]	0.25	0.15	A	9001		0.463227798	0.462684116	0		0.5	4.3	1.271888847	1.734572963
U74	11-Apr-17	16:02:29	19	2	[0.2, 1.0]	[0.0, 0.5, 0.5, 0.5]	[1, 2]	0.2	0.25	A	9001		0.506378494	0.505873015	0		0.2	4.8	1.557665203	2.063538218
U74	11-Apr-17	16:02:35	20	2	[0.0, 0.5, 0.5, 0.5]	[0.25, 1.0]	[2, 1]	0.25	0.25	B	9001		0.492270428	0.491697951	0		0.25	5	1.524702477	2.016400429
U74	11-Apr-17	16:02:50	22	3	[0.0, 0.5, 0.5, 0.5]	[0.15, 1.0]	[2, 1]	0.25	0.15	A	9001		0.463464144	0.46282638	0		0.5	5.25	1.224190556	1.687016936
U74	11-Apr-17	16:02:56	23	3	[0.0, 0.5, 0.5, 0.5]	[0.25, 1.0]	[2, 1]	0.25	0.25	A	9001		0.416976093	0.416286156	0		0	5.75	1.223815367	1.640101523
U74	11-Apr-17	16:03:01	24	3	[0.3, 1.0]	[0.0, 0.5, 0.5, 0.5]	[1, 2]	0.3	0.25	A	9001		0.416783082	0.4162528	0		0.3	5.75	1.270802624	1.687055424
U74	11-Apr-17	16:03:07	25	3	[0.2, 1.0]	[0.0, 0.5, 0.5, 0.5]	[1, 2]	0.2	0.25	B	9001		0.468970808	0.468329338	0		0	6.05	1.45445808	1.922787418
U74	11-Apr-17	16:03:13	26	3	[0.0, 0.5, 0.5, 0.5]	[0.3, 1.0]	[2, 1]	0.25	0.3	B	9001		0.413545796	0.412986434	0		0.3	6.05	1.274571903	1.687558336
U74	11-Apr-17	16:03:18	27	3	[0.0, 0.5, 0.5, 0.5]	[0.35, 1.0]	[2, 1]	0.25	0.35	B	9001		0.451674494	0.451109715	0		0.35	6.35	1.424385677	1.875495391
U74	11-Apr-17	16:03:24	28	3	[0.35, 1.0]	[0.0, 0.5, 0.5, 0.5]	[1, 2]	0.35	0.25	A	9001		0.572300808	0.571716928	0		0.35	6.7	1.491651372	2.063368299
U74	11-Apr-17	16:03:30	29	3	[0.0, 0.5, 0.5, 0.5]	[0.2, 1.0]	[2, 1]	0.25	0.2	A	9001		0.501895615	0.501152936	0		0.5	7.05	1.374774664	1.8759276
U74	11-Apr-17	16:03:36	30	3	[0.15, 1.0]	[0.0, 0.5, 0.5, 0.5]	[1, 2]	0.15	0.25	B	9001		0.498940291	0.498242372	0		0.5	7.55	1.424358877	1.922601249
U74	11-Apr-17	16:03:42	31	3	[0.25, 1.0]	[0.0, 0.5, 0.5, 0.5]	[1, 2]	0.25	0.25	A	9001		0.591843979	0.591359882	0		0.25	8.05	1.941241515	2.532601398
U74	11-Apr-17	16:03:48	32	3	[0.3, 1.0]	[0.0, 0.5, 0.5, 0.5]	[1, 2]	0.3	0.25	A	9001		0.498012013	0.497460634	0		0.3	8.3	1.424446117	1.921906751
U74	11-Apr-17	16:03:54	33	3	[0.15, 1.0]	[0.0, 0.5, 0.5, 0.5]	[1, 2]	0.15	0.25	B	9001		0.520245652	0.519442531	0		0	8.6	1.30875114	1.828193671
U74	11-Apr-17	16:03:59	34	3	[0.25, 1.0]	[0.0, 0.5, 0.5, 0.5]	[1, 2]	0.25	0.25	A	9001		0.431240962	0.430481747	0		0.25	8.6	1.492147157	1.922628904
U74	11-Apr-17	16:04:05	35	3	[0.0, 0.5, 0.5, 0.5]	[0.35, 1.0]	[2, 1]	0.25	0.35	B	9001		0.52494777	0.524414637	0		0.35	8.85	1.492132902	2.016547539
U74	11-Apr-17	16:04:10	36	3	[0.0, 0.5, 0.5, 0.5]	[0.2, 1.0]	[2, 1]	0.25	0.2	A	9001		0.491592465	0.491085846	0		0	9.2	1.52548222	2.016568066
U74	11-Apr-17	16:04:16	37	3	[0.35, 1.0]	[0.0, 0.5, 0.5, 0.5]	[1, 2]	0.35	0.25	A	9001		0.450076235	0.449506895	0		0.35	9.2	1.425613308	1.875120203
U74	11-Apr-17	16:04:22	38	3	[0.0, 0.5, 0.5, 0.5]	[0.15, 1.0]	[2, 1]	0.25	0.15	A	9001		0.483182079	0.482530916	0		0.5	9.55	1.392177605	1.874708521
U74	11-Apr-17	16:04:28	39	3	[0.0, 0.5, 0.5, 0.5]	[0.3, 1.0]	[2, 1]	0.25	0.3	B	9001		0.530608387	0.530087229	0		0.3	10.05	1.392359498	1.922446726
U74	11-Apr-17	16:04:33	40	3	[0.0, 0.5, 0.5, 0.5]	[0.25, 1.0]	[2, 1]	0.25	0.25	A	9001		0.537296497	0.536814967	0		0.5	10.35	1.525867387	2.062682354
U74	11-Apr-17	16:04:39	41	3	[0.2, 1.0]	[0.0, 0.5, 0.5, 0.5]	[1, 2]	0.2	0.25	B	9001		0.529205991	0.528730448	0		0	10.85	1.159027457	1.687757905
U74	11-Apr-17	16:05:02	43	4	[0.0, 0.5, 0.5, 0.5]	[0.15, 1.0]	[2, 1]	0.25	0.15	A	9001		0.468946005	0.468140889	0		0.5	10.85	1.219548308	1.687689196
U74	11-Apr-17	16:05:07	44	4	[0.0, 0.5, 0.5, 0.5]	[0.35, 1.0]	[2, 1]	0.25	0.35	B	9001		0.496305702	0.495841848	0		0.35	11.35	1.426689837	1.922531686
U74	11-Apr-17	16:05:13	45	4	[0.0, 0.5, 0.5, 0.5]	[0.25, 1.0]	[2, 1]	0.25	0.25	A	9001		0.468124923	0.467649665	0		0.5	11.7	1.454667627	1.922317292
U74	11-Apr-17	16:05:19	46	4	[0.0, 0.5, 0.5, 0.5]	[0.3, 1.0]	[2, 1]	0.25	0.3	B	9001		0.501412945	0.500853868	0		0.3	12.2	1.609102552	2.10995642
U74	11-Apr-17	16:05:25	47	4	[0.35, 1.0]	[0.0, 0.5, 0.5, 0.5]	[1, 2]	0.35	0.25	A	9001		0.599481179	0.598889601	0		0.35	12.5	1.276988107	1.875877708
U74	11-Apr-17	16:05:30	48	4	[0.3, 1.0]	[0.0, 0.5, 0.5, 0.5]	[1, 2]	0.3	0.25	A	9001		0.561151202	0.560516574	0		0.3	12.85	1.126471281	1.686987856
U74	11-Apr-17	16:05:36	49	4	[0.15, 1.0]	[0.0, 0.5, 0.5, 0.5]	[1, 2]	0.15	0.25	B	9001		0.534336612	0.533644679	0		0.5	13.15	1.153956707	1.687601386
U74	11-Apr-17	16:05:41	50	4	[0.0, 0.5, 0.5, 0.5]	[0.2, 1.0]	[2, 1]	0.25	0.2	A	9001		0.39681312	0.39610066	0		0.5	13.65	1.526425038	1.922525698
U74	11-Apr-17	16:05:47	51	4	[0.2, 1.0]	[0.0, 0.5, 0.5, 0.5]	[1, 2]	0.2	0.25	B	9001		0.523784286	0.522993139	0		0.5	14.15	1.493396456	2.016389595
U74	11-Apr-17	16:05:53	52	4	[0.25, 1.0]	[0.0, 0.5, 0.5, 0.5]	[1, 2]	0.25	0.25	A	9001		0.612569165	0.612020637	0		0.25	14.65	1.309979912	1.922000548
U74	11-Apr-17	17:37:42	884	68	[0.35, 1.0]	[0.0, 0.5, 0.5, 0.5]	[1, 2]	0.35	0.25	A	9001		0.504571544	0.50403613	0		0.35	209.4	1.371481214	1.875517344
U74	11-Apr-17	17:37:49	885	68	[0.0, 0.5, 0.5, 0.5]	[0.3, 1.0]	[2, 1]	0.25	0.3	A	9001		0.516090921	0.515539542	0		0.5	209.75	1.548213925	2.063753467
U74	11-Apr-17	17:37:55	886	68	[0.3, 1.0]	[0.0, 0.5, 0.5, 0.5]	[1, 2]	0.3	0.25	A	9001		0.608166684	0.607617871	0		0.3	210.25	1.220694401	1.828312272
U74	11-Apr-17	17:38:01	887	68	[0.25, 1.0]	[0.0, 0.5, 0.5, 0.5]	[1, 2]	0.25	0.25	B	9001		0.679793521	0.679121545	0		0	210.55	1.431095454	2.110216999
U74	11-Apr-17	17:38:09	888	68	[0.2, 1.0]	[0.0, 0.5, 0.5, 0.5]	[1, 2]	0.2	0.25	B	9001		0.472555058	0.472014228	0		0.5	210.55	1.215067996	1.687082223
U74	11-Apr-17	17:38:15	889	68	[0.15, 1.0]	[0.0, 0.5, 0.5, 0.5]	[1, 2]	0.15	0.25	B	9001		0.37443294	0.373911782	0		0	211.05	1.548373579	1.922285361
U74	11-Apr-17	17:38:24	890	68	[0.0, 0.5, 0.5, 0.5]	[0.2, 1.0]	[2, 1]	0.25	0.2	A	9001		0.551768633	0.55119188	0		0	211.05	1.465043192	2.016235072
U74	11-Apr-17	17:38:31	891	68	[0.0, 0.5, 0.5, 0.5]	[0.35, 1.0]	[2, 1]	0.25	0.35	B	9001		0.435298475	0.434816374	0		0.35	211.05	1.581680988	2.016497362
U74	11-Apr-17	17:38:38	892	68	[0.0, 0.5, 0.5, 0.5]	[0.15, 1.0]	[2, 1]	0.25	0.15	A	9001		0.472030478	0.471298347	0		0	211.4	1.403965545	1.875263892
U74	11-Apr-17	17:38:44	893	68	[0.0, 0.5, 0.5, 0.5]	[0.25, 1.0]	[2, 1]	0.25	0.25	A	9001		0.50167438	0.501110171	0		0	211.4	1.515191899	2.01630207
U74	11-Apr-17	17:38:53	894	68	[0.35, 1.0]	[0.0, 0.5, 0.5, 0.5]	[1, 2]	0.35	0.25	A	9001		0.492089106	0.491520621	0		0.35	211.4	1.148855167	1.640375787
U74	11-Apr-17	17:39:00	895	68	[0.0, 0.5, 0.5, 0.5]	[0.2, 1.0]	[2, 1]	0.25	0.2	A	9001		0.468578799	0.468054789	0		0	211.75	1.548501873	2.016556662
U74	11-Apr-17	17:39:08	896	68	[0.15, 1.0]	[0.0, 0.5, 0.5, 0.5]	[1, 2]	0.15	0.25	B	9001		0.514244628	0.51350708	0		0	211.75	1.315511095	1.829018174
U74	11-Apr-17	17:39:16	897	68	[0.3, 1.0]	[0.0, 0.5, 0.5, 0.5]	[1, 2]	0.3	0.25	A	9001		0.45301987	0.452238132	0		0.3	211.75	1.282117016	1.734355148
U74	11-Apr-17	17:39:25	898	68	[0.0, 0.5, 0.5, 0.5]	[0.25, 1.0]	[2, 1]	0.25	0.25	A	9001		0.512765825	0.512122359	0		0	212.05	1.315966681	1.82808904
U74	11-Apr-17	17:39:30	899	68	[0.0, 0.5, 0.5, 0.5]	[0.3, 1.0]	[2, 1]	0.25	0.3	B	9001		0.462085126	0.461609297	0		0.3	212.05	1.648851745	2.110461043
U74	11-Apr-17	17:39:36	900	68	[0.25, 1.0]	[0.0, 0.5, 0.5, 0.5]	[1, 2]	0.25	0.25	B	9001		0.45252494	0.45199808	0		0.5	212.35	1.28247852	1.7344766
U74	11-Apr-17	17:39:40	901	68	[0.0, 0.5, 0.5, 0.5]	[0.15, 1.0]	[2, 1]	0.25	0.15	A	9001		0.466939771	0.466375848	0		0.5	212.85	2.06660644	2.532982288
U74	11-Apr-17	17:39:46	902	68	[0.2, 1.0]	[0.0, 0.5, 0.5, 0.5]	[1, 2]	0.2	0.25	B	9001		0.427048314	0.426560226	0		0.5	213.35	1.636826604	2.063386831
U74	11-Apr-17	17:39:51	903	68	[0.0, 0.5, 0.5, 0.5]	[0.35, 1.0]	[2, 1]	0.25	0.35	B	9001		0.471545812	0.471073975	0		0.35	213.85	1.404133753	1.875207728
U74	11-Apr-17	17:40:09	905	69	[0.2, 1.0]	[0.0, 0.5, 0.5, 0.5]	[1, 2]	0.2	0.25	B	9001		0.411639632	0.411084546	0		0	214.2	1.887462087	2.298546634
U74	11-Apr-17	17:40:15	906	69	[0.0, 0.5, 0.5, 0.5]	[0.25, 1.0]	[2, 1]	0.25	0.25	A	9001		0.523045883	0.522574901	0		0	214.2	1.916379275	2.438954175
U74	11-Apr-17	17:40:21	907	69	[0.0, 0.5, 0.5, 0.5]	[0.35, 1.0]	[2, 1]	0.25	0.35	B	9001		0.429847119	0.429144638	0		0.35	214.2	1.399488084	1.828632722
U74	11-Apr-17	17:40:26	908	69	[0.0, 0.5, 0.5, 0.5]	[0.15, 1.0]	[2, 1]	0.25	0.15	A	9001		0.504056657	0.50351326	0		0.5	214.55	1.183629403	1.687142664
U74	11-Apr-17	17:40:31	909	69	[0.0, 0.5, 0.5, 0.5]	[0.2, 1.0]	[2, 1]	0.25	0.2	A	9001		0.511970117	0.511492863	0		0	215.05	1.316735305	1.828228168
U74	11-Apr-17	17:40:36	910	69	[0.35, 1.0]	[0.0, 0.5, 0.5, 0.5]	[1, 2]	0.35	0.25	A	9001		0.471148671	0.470498933	0		0.35	215.05	1.216593269	1.687092202
U74	11-Apr-17	17:40:41	911	69	[0.25, 1.0]	[0.0, 0.5, 0.5, 0.5]	[1, 2]	0.25	0.25	B	9001		0.526924638	0.52644881	0		0.5	215.4	1.583999403	2.110448213
U74	11-Apr-17	17:40:47	912	69	[0.15, 1.0]	[0.0, 0.5, 0.5, 0.5]	[1, 2]	0.15	0.25	B	9001		0.377010225	0.376288642	0		0	215.9	1.733750741	2.110039383
U74	11-Apr-17	17:40:52	913	69	[0.0, 0.5, 0.5, 0.5]	[0.3, 1.0]	[2, 1]	0.25	0.3	B	9001		0.377561319	0.377083495	0		0.3	215.9	1.216732967	1.593816462
U74	11-Apr-17	17:40:57	914	69	[0.3, 1.0]	[0.0, 0.5, 0.5, 0.5]	[1, 2]	0.3	0.25	A	9001		0.576043002	0.575501886	0		0.3	216.2	1.816662605	2.392164491
U74	11-Apr-17	17:41:19	916	70	[0.0, 0.5, 0.5, 0.5]	[0.15, 1.0]	[2, 1]	0.25	0.15	A	9001		0.439202319	0.438600478	0		0	216.5	1.813029888	2.251630366
U74	11-Apr-17	17:41:34	917	71	[0.3, 0.5, 0.5, 0.5]	[0.5, 1.0]	[2, 1]	0.4	0.5	B	9020	gList_util_step2_0.30.txt	0.408277473	0.407680193	0		0.5	216.5	1.514326057	1.92200625
U74	11-Apr-17	17:41:39	918	71	[0.0, 0.5, 0.3, 0.5]	[0.15, 1.0]	[2, 1]	0.15	0.15	A	9020	gList_util_step2_0.30.txt	0.503874479	0.50335218	0		0	217	1.184117776	1.687469956
U74	11-Apr-17	17:41:44	919	71	[0.2, 1.0]	[0.0, 0.5, 0.3, 0.5]	[1, 2]	0.2	0.15	A	9020	gList_util_step2_0.30.txt	0.596580594	0.59603121	0		0.2	217	1.467627034	2.063658244
U74	11-Apr-17	17:41:49	920	71	[0.15, 1.0]	[0.0, 0.5, 0.3, 0.5]	[1, 2]	0.15	0.15	B	9020	gList_util_step2_0.30.txt	0.545929259	0.545380731	0		0	217.2	1.517446738	2.062827469
U74	11-Apr-17	17:41:55	921	71	[0.45, 1.0]	[0.3, 0.5, 0.5, 0.5]	[1, 2]	0.45	0.4	A	9020	gList_util_step2_0.30.txt	0.429461382	0.428756905	0		0.45	217.2	1.634519593	2.063276498
U74	11-Apr-17	17:42:00	922	71	[0.3, 0.5, 0.5, 0.5]	[0.35, 1.0]	[2, 1]	0.4	0.35	A	9020	gList_util_step2_0.30.txt	0.434028364	0.433479265	0		0.3	217.65	1.301138458	1.734617724
U74	11-Apr-17	17:42:05	923	71	[0.3, 0.5, 0.5, 0.5]	[0.45, 1.0]	[2, 1]	0.4	0.45	B	9020	gList_util_step2_0.30.txt	0.544866129	0.544126301	0		0.45	217.95	1.284766145	1.828892446
U74	11-Apr-17	17:42:10	924	71	[0.5, 1.0]	[0.3, 0.5, 0.5, 0.5]	[1, 2]	0.5	0.4	A	9020	gList_util_step2_0.30.txt	0.630342163	0.629649945	0		0.5	218.4	1.434269448	2.063919393
U74	11-Apr-17	17:42:15	925	71	[0.3, 1.0]	[0.0, 0.5, 0.3, 0.5]	[1, 2]	0.3	0.15	A	9020	gList_util_step2_0.30.txt	0.615273318	0.614797204	0		0.3	218.9	1.401499449	2.016296653
U74	11-Apr-17	17:42:21	926	71	[0.4, 1.0]	[0.3, 0.5, 0.5, 0.5]	[1, 2]	0.4	0.4	A	9020	gList_util_step2_0.30.txt	0.551116614	0.55037479	0		0.4	219.2	1.183628263	1.734003053
U74	11-Apr-17	17:42:26	927	71	[0.0, 0.5, 0.3, 0.5]	[0.25, 1.0]	[2, 1]	0.15	0.25	A	9020	gList_util_step2_0.30.txt	0.51299875	0.512500969	0		0	219.6	1.550906388	2.063407358
U74	11-Apr-17	17:42:31	928	71	[0.0, 0.5, 0.3, 0.5]	[0.1, 1.0]	[2, 1]	0.15	0.1	A	9020	gList_util_step2_0.30.txt	0.494792688	0.494134682	0		0	219.6	1.334320709	1.828455391
U74	11-Apr-17	17:42:36	929	71	[0.35, 1.0]	[0.3, 0.5, 0.5, 0.5]	[1, 2]	0.35	0.4	B	9020	gList_util_step2_0.30.txt	0.321240244	0.320701409	0		0.5	219.6	1.601384669	1.922086078
U74	11-Apr-17	17:42:41	930	71	[0.3, 0.5, 0.5, 0.5]	[0.4, 1.0]	[2, 1]	0.4	0.4	B	9020	gList_util_step2_0.30.txt	0.429185407	0.428446434	0		0.4	220.1	1.118084559	1.546530992
U74	11-Apr-17	17:42:46	931	71	[0.25, 1.0]	[0.0, 0.5, 0.3, 0.5]	[1, 2]	0.25	0.15	A	9020	gList_util_step2_0.30.txt	0.776400058	0.775709837	0		0.25	220.5	1.334604096	2.110313932
U74	11-Apr-17	17:42:51	932	71	[0.1, 1.0]	[0.0, 0.5, 0.3, 0.5]	[1, 2]	0.1	0.15	B	9020	gList_util_step2_0.30.txt	0.455199158	0.454733878	0		0.3	220.75	1.467699734	1.922433612
U74	11-Apr-17	17:42:57	933	71	[0.0, 0.5, 0.3, 0.5]	[0.3, 1.0]	[2, 1]	0.15	0.3	A	9020	gList_util_step2_0.30.txt	0.467641112	0.467164428	0		0.3	221.05	1.784711977	2.251876405
U74	11-Apr-17	17:43:02	934	71	[0.3, 0.5, 0.5, 0.5]	[0.3, 1.0]	[2, 1]	0.4	0.3	A	9020	gList_util_step2_0.30.txt	0.438779519	0.43803912	0		0.5	221.35	1.484063493	1.922102613
U74	11-Apr-17	17:43:07	935	71	[0.3, 1.0]	[0.3, 0.5, 0.5, 0.5]	[1, 2]	0.3	0.4	B	9020	gList_util_step2_0.30.txt	0.470699356	0.470047053	0		0.5	221.85	1.734736324	2.204783377
U74	11-Apr-17	17:43:13	936	71	[0.0, 0.5, 0.3, 0.5]	[0.2, 1.0]	[2, 1]	0.15	0.2	A	9020	gList_util_step2_0.30.txt	0.54918137	0.548633412	0		0	222.35	1.703039718	2.251673131
U74	11-Apr-17	17:43:19	937	71	[0.3, 0.5, 0.5, 0.5]	[0.4, 1.0]	[2, 1]	0.4	0.4	B	9020	gList_util_step2_0.30.txt	0.398586713	0.398049589	0		0.4	222.35	1.335898155	1.733947744
U74	11-Apr-17	17:43:24	938	71	[0.3, 1.0]	[0.3, 0.5, 0.5, 0.5]	[1, 2]	0.3	0.4	B	9020	gList_util_step2_0.30.txt	0.423722078	0.42324967	0		0.3	222.75	1.452062118	1.875311788
U74	11-Apr-17	17:43:29	939	71	[0.15, 1.0]	[0.0, 0.5, 0.3, 0.5]	[1, 2]	0.15	0.15	B	9020	gList_util_step2_0.30.txt	0.462554112	0.461855622	0		0.3	223.05	1.601478466	2.063334088
U74	11-Apr-17	17:43:34	940	71	[0.2, 1.0]	[0.0, 0.5, 0.3, 0.5]	[1, 2]	0.2	0.15	B	9020	gList_util_step2_0.30.txt	0.470173351	0.469464883	0		0.3	223.35	1.218440988	1.687905871
U74	11-Apr-17	17:43:39	941	71	[0.3, 0.5, 0.5, 0.5]	[0.3, 1.0]	[2, 1]	0.4	0.3	A	9020	gList_util_step2_0.30.txt	0.468718782	0.468183653	0		0.5	223.65	1.735839938	2.204023591
U74	11-Apr-17	17:43:45	942	71	[0.3, 0.5, 0.5, 0.5]	[0.35, 1.0]	[2, 1]	0.4	0.35	A	9020	gList_util_step2_0.30.txt	0.470161947	0.469378498	0		0.3	224.15	1.452338663	1.921717161
U74	11-Apr-17	17:43:50	943	71	[0.3, 1.0]	[0.0, 0.5, 0.3, 0.5]	[1, 2]	0.3	0.15	A	9020	gList_util_step2_0.30.txt	0.54903426	0.548375113	0		0.3	224.45	1.18602337	1.734398483
U74	11-Apr-17	17:43:55	944	71	[0.3, 0.5, 0.5, 0.5]	[0.45, 1.0]	[2, 1]	0.4	0.45	B	9020	gList_util_step2_0.30.txt	0.554313131	0.553550779	0		0.45	224.75	1.368725744	1.922276523
U74	11-Apr-17	17:44:00	945	71	[0.0, 0.5, 0.3, 0.5]	[0.25, 1.0]	[2, 1]	0.15	0.25	A	9020	gList_util_step2_0.30.txt	0.536540988	0.535807431	0		0	225.2	1.668504964	2.204312395
U74	11-Apr-17	17:44:05	946	71	[0.3, 0.5, 0.5, 0.5]	[0.5, 1.0]	[2, 1]	0.4	0.5	B	9020	gList_util_step2_0.30.txt	0.398201546	0.397490227	0		0.5	225.2	1.619325304	2.016815531
U74	11-Apr-17	17:44:11	947	71	[0.1, 1.0]	[0.0, 0.5, 0.3, 0.5]	[1, 2]	0.1	0.15	B	9020	gList_util_step2_0.30.txt	0.580417543	0.579953974	0		0.3	225.7	1.436177323	2.016131296
U74	11-Apr-17	17:44:16	948	71	[0.0, 0.5, 0.3, 0.5]	[0.1, 1.0]	[2, 1]	0.15	0.1	A	9020	gList_util_step2_0.30.txt	0.6089718	0.608454348	0		0	226	1.219498416	1.827952764
U74	11-Apr-17	17:44:21	949	71	[0.25, 1.0]	[0.0, 0.5, 0.3, 0.5]	[1, 2]	0.25	0.15	A	9020	gList_util_step2_0.30.txt	0.507031368	0.506499375	0		0.25	226	1.369918023	1.876417398
U74	11-Apr-17	17:44:26	950	71	[0.4, 1.0]	[0.3, 0.5, 0.5, 0.5]	[1, 2]	0.4	0.4	A	9020	gList_util_step2_0.30.txt	0.525653957	0.525129092	0		0.4	226.25	1.303095084	1.828224177
U74	11-Apr-17	17:44:32	951	71	[0.0, 0.5, 0.3, 0.5]	[0.2, 1.0]	[2, 1]	0.15	0.2	A	9020	gList_util_step2_0.30.txt	0.544049894	0.543396165	0		0.3	226.65	1.520219029	2.063615194
U74	11-Apr-17	17:44:37	952	71	[0.5, 1.0]	[0.3, 0.5, 0.5, 0.5]	[1, 2]	0.5	0.4	A	9020	gList_util_step2_0.30.txt	0.473660382	0.473089046	0		0.5	226.95	1.402680324	1.87576937
U74	11-Apr-17	17:44:42	953	71	[0.0, 0.5, 0.3, 0.5]	[0.3, 1.0]	[2, 1]	0.15	0.3	B	9020	gList_util_step2_0.30.txt	0.486815366	0.486342104	0		0.3	227.45	1.436112605	1.922454709
U74	11-Apr-17	17:44:47	954	71	[0.45, 1.0]	[0.3, 0.5, 0.5, 0.5]	[1, 2]	0.45	0.4	A	9020	gList_util_step2_0.30.txt	0.564609724	0.564080012	0		0.45	227.75	1.969750157	2.533830169
U74	11-Apr-17	17:44:53	955	71	[0.0, 0.5, 0.3, 0.5]	[0.15, 1.0]	[2, 1]	0.15	0.15	A	9020	gList_util_step2_0.30.txt	0.6761035	0.675368517	0		0	228.2	1.153409034	1.828777552
U74	11-Apr-17	17:44:58	956	71	[0.35, 1.0]	[0.3, 0.5, 0.5, 0.5]	[1, 2]	0.35	0.4	B	9020	gList_util_step2_0.30.txt	0.473849402	0.473298308	0		0.5	228.2	1.403112247	1.876410555
U74	11-Apr-17	18:06:40	1189	77	[0.25, 1.0]	[0.0, 0.5, 0.25, 0.5]	[1, 2]	0.25	0.125	A	9020	gList_util_step3_0.25_0.38.txt	0.425689538	0.425189476	0		0.25	284.5	1.449747124	1.8749366
U74	11-Apr-17	18:06:45	1190	77	[0.1, 1.0]	[0.0, 0.5, 0.25, 0.5]	[1, 2]	0.1	0.125	B	9020	gList_util_step3_0.25_0.38.txt	0.559288088	0.55865175	0		0	284.75	1.269638285	1.828290034
U74	11-Apr-17	18:06:50	1191	77	[0.0, 0.5, 0.25, 0.5]	[0.1, 1.0]	[2, 1]	0.125	0.1	A	9020	gList_util_step3_0.25_0.38.txt	0.538880786	0.538283221	0		0	284.75	1.336765422	1.875048643
U74	11-Apr-17	18:06:55	1192	77	[0.38, 0.5, 0.5, 0.5]	[0.45, 1.0]	[2, 1]	0.44	0.45	B	9020	gList_util_step3_0.25_0.38.txt	0.46985119	0.469117919	0		0.45	284.75	1.453458527	1.922576446
U74	11-Apr-17	18:07:00	1193	77	[0.2, 1.0]	[0.0, 0.5, 0.25, 0.5]	[1, 2]	0.2	0.125	A	9020	gList_util_step3_0.25_0.38.txt	0.646339857	0.645547855	0		0.2	285.2	1.371114008	2.016661863
U74	11-Apr-17	18:07:05	1194	77	[0.38, 0.5, 0.5, 0.5]	[0.5, 1.0]	[2, 1]	0.44	0.5	B	9020	gList_util_step3_0.25_0.38.txt	0.580485396	0.579729317	0		0.5	285.4	1.436719008	2.016448325
U74	11-Apr-17	18:07:11	1195	77	[0.38, 0.5, 0.5, 0.5]	[0.35, 1.0]	[2, 1]	0.44	0.35	A	9020	gList_util_step3_0.25_0.38.txt	0.448506487	0.447741284	0		0.38	285.9	1.286648931	1.734390215
U74	11-Apr-17	18:07:16	1196	77	[0.35, 1.0]	[0.38, 0.5, 0.5, 0.5]	[1, 2]	0.35	0.44	B	9020	gList_util_step3_0.25_0.38.txt	0.467491436	0.466705421	0		0.5	286.28	1.220692976	1.687398397
U74	11-Apr-17	18:07:21	1197	77	[0.38, 0.5, 0.5, 0.5]	[0.4, 1.0]	[2, 1]	0.44	0.4	A	9020	gList_util_step3_0.25_0.38.txt	0.494476515	0.493951935	0		0.5	286.78	1.334537383	1.828489318
U74	11-Apr-17	18:07:26	1198	77	[0.45, 1.0]	[0.38, 0.5, 0.5, 0.5]	[1, 2]	0.45	0.44	A	9020	gList_util_step3_0.25_0.38.txt	0.440027962	0.439505948	0		0.45	287.28	1.154195334	1.593701282
U74	11-Apr-17	18:07:31	1199	77	[0.4, 1.0]	[0.38, 0.5, 0.5, 0.5]	[1, 2]	0.4	0.44	A	9020	gList_util_step3_0.25_0.38.txt	0.552874527	0.552324574	0		0.4	287.73	1.370655856	1.92298043
U74	11-Apr-17	18:07:36	1200	77	[0.5, 1.0]	[0.38, 0.5, 0.5, 0.5]	[1, 2]	0.5	0.44	A	9020	gList_util_step3_0.25_0.38.txt	0.505242664	0.504486014	0		0.5	288.13	1.887707557	2.392193571
U74	11-Apr-17	18:07:42	1201	77	[0.0, 0.5, 0.25, 0.5]	[0.2, 1.0]	[2, 1]	0.125	0.2	A	9020	gList_util_step3_0.25_0.38.txt	0.595688523	0.595136003	0		0.25	288.63	1.421091371	2.016227374
U74	11-Apr-17	18:07:47	1202	77	[0.0, 0.5, 0.25, 0.5]	[0.15, 1.0]	[2, 1]	0.125	0.15	A	9020	gList_util_step3_0.25_0.38.txt	0.514530011	0.514006856	0		0.25	288.88	1.737706758	2.251713614
U74	11-Apr-17	18:07:52	1203	77	[0.15, 1.0]	[0.0, 0.5, 0.25, 0.5]	[1, 2]	0.15	0.125	B	9020	gList_util_step3_0.25_0.38.txt	0.559189159	0.558658592	0		0	289.13	1.270938046	1.829596638
U74	11-Apr-17	18:07:57	1204	77	[0.0, 0.5, 0.25, 0.5]	[0.25, 1.0]	[2, 1]	0.125	0.25	B	9020	gList_util_step3_0.25_0.38.txt	0.506905069	0.506366234	0		0.25	289.13	1.604038359	2.110404593
U74	11-Apr-17	18:08:03	1205	77	[0.38, 0.5, 0.5, 0.5]	[0.4, 1.0]	[2, 1]	0.44	0.4	A	9020	gList_util_step3_0.25_0.38.txt	0.43420769	0.433682255	0		0.38	289.38	1.488172323	1.921854578
U74	11-Apr-17	18:08:08	1206	77	[0.25, 1.0]	[0.0, 0.5, 0.25, 0.5]	[1, 2]	0.25	0.125	A	9020	gList_util_step3_0.25_0.38.txt	0.585113959	0.584656377	0		0.25	289.76	1.338065183	1.922721561
U74	11-Apr-17	18:08:13	1207	77	[0.15, 1.0]	[0.0, 0.5, 0.25, 0.5]	[1, 2]	0.15	0.125	B	9020	gList_util_step3_0.25_0.38.txt	0.56117458	0.56048835	0		0.25	290.01	1.738115874	2.298604224
U74	11-Apr-17	18:08:19	1208	77	[0.38, 0.5, 0.5, 0.5]	[0.5, 1.0]	[2, 1]	0.44	0.5	B	9020	gList_util_step3_0.25_0.38.txt	0.397574616	0.397032075	0		0.5	290.26	1.337167125	1.7341992
U74	11-Apr-17	18:08:24	1209	77	[0.2, 1.0]	[0.0, 0.5, 0.25, 0.5]	[1, 2]	0.2	0.125	A	9020	gList_util_step3_0.25_0.38.txt	0.556080737	0.555546179	0		0.2	290.76	1.554328133	2.109874312
U74	11-Apr-17	18:08:29	1210	77	[0.5, 1.0]	[0.38, 0.5, 0.5, 0.5]	[1, 2]	0.5	0.44	A	9020	gList_util_step3_0.25_0.38.txt	0.53360448	0.533045689	0		0.5	290.96	1.154933737	1.687979426
U74	11-Apr-17	18:08:34	1211	77	[0.0, 0.5, 0.25, 0.5]	[0.25, 1.0]	[2, 1]	0.125	0.25	B	9020	gList_util_step3_0.25_0.38.txt	0.660603586	0.659908518	0		0.25	291.46	1.40409726	2.064005778
U74	11-Apr-17	18:08:40	1212	77	[0.38, 0.5, 0.5, 0.5]	[0.35, 1.0]	[2, 1]	0.44	0.35	A	9020	gList_util_step3_0.25_0.38.txt	0.499097095	0.498511504	0		0.5	291.71	1.188841562	1.687353066
U74	11-Apr-17	18:08:45	1213	77	[0.0, 0.5, 0.25, 0.5]	[0.15, 1.0]	[2, 1]	0.125	0.15	A	9020	gList_util_step3_0.25_0.38.txt	0.688412598	0.68789429	0		0	292.21	1.421745956	2.109640246
U74	11-Apr-17	18:08:50	1214	77	[0.4, 1.0]	[0.38, 0.5, 0.5, 0.5]	[1, 2]	0.4	0.44	A	9020	gList_util_step3_0.25_0.38.txt	0.454061333	0.453510524	0		0.4	292.21	1.421753368	1.875263892
U74	11-Apr-17	18:08:55	1215	77	[0.45, 1.0]	[0.38, 0.5, 0.5, 0.5]	[1, 2]	0.45	0.44	A	9020	gList_util_step3_0.25_0.38.txt	0.517698873	0.51718199	0		0.45	292.61	1.405193461	1.922375452
U74	11-Apr-17	18:09:01	1216	77	[0.35, 1.0]	[0.38, 0.5, 0.5, 0.5]	[1, 2]	0.35	0.44	B	9020	gList_util_step3_0.25_0.38.txt	0.420783574	0.420234761	0		0.38	293.06	1.455494981	1.875729742
U74	11-Apr-17	18:09:06	1217	77	[0.0, 0.5, 0.25, 0.5]	[0.1, 1.0]	[2, 1]	0.125	0.1	A	9020	gList_util_step3_0.25_0.38.txt	0.604193846	0.603614527	0		0	293.44	1.272237807	1.875852334
U74	11-Apr-17	18:09:11	1218	77	[0.38, 0.5, 0.5, 0.5]	[0.45, 1.0]	[2, 1]	0.44	0.45	B	9020	gList_util_step3_0.25_0.38.txt	0.463286528	0.462779054	0		0.45	293.44	1.271695836	1.734474889
U74	11-Apr-17	18:09:16	1219	77	[0.0, 0.5, 0.25, 0.5]	[0.2, 1.0]	[2, 1]	0.125	0.2	B	9020	gList_util_step3_0.25_0.38.txt	0.704465031	0.703840952	0		0.2	293.89	1.405990595	2.109831547
U74	11-Apr-17	18:09:22	1220	77	[0.1, 1.0]	[0.0, 0.5, 0.25, 0.5]	[1, 2]	0.1	0.125	B	9020	gList_util_step3_0.25_0.38.txt	0.491806003	0.491156551	0		0.25	294.09	1.572076898	2.063233448
U74	11-Apr-17	18:09:46	1222	78	[0.5, 1.0]	[0.38, 0.5, 0.5, 0.5]	[1, 2]	0.5	0.44	A	9020	gList_util_step3_0.25_0.38.txt	0.407682759	0.407149911	0		0.5	294.34	1.70367121	2.110821121
U74	11-Apr-17	18:09:52	1223	78	[0.4, 1.0]	[0.38, 0.5, 0.5, 0.5]	[1, 2]	0.4	0.44	A	9020	gList_util_step3_0.25_0.38.txt	0.777719206	0.777031265	0		0.4	294.84	1.239643713	2.016674978
U74	11-Apr-17	18:09:57	1224	78	[0.0, 0.5, 0.25, 0.5]	[0.1, 1.0]	[2, 1]	0.125	0.1	A	9020	gList_util_step3_0.25_0.38.txt	0.588797423	0.588173629	0		0.25	295.24	1.522702801	2.11087643
U74	11-Apr-17	18:10:02	1225	78	[0.0, 0.5, 0.25, 0.5]	[0.25, 1.0]	[2, 1]	0.125	0.25	B	9020	gList_util_step3_0.25_0.38.txt	0.538786703	0.538162054	0		0.25	295.49	1.572239403	2.110401457
U74	11-Apr-17	18:10:08	1226	78	[0.15, 1.0]	[0.0, 0.5, 0.25, 0.5]	[1, 2]	0.15	0.125	B	9020	gList_util_step3_0.25_0.38.txt	0.52349092	0.522803264	0		0	295.74	1.305884767	1.828688031
U74	11-Apr-17	18:10:13	1227	78	[0.38, 0.5, 0.5, 0.5]	[0.5, 1.0]	[2, 1]	0.44	0.5	B	9020	gList_util_step3_0.25_0.38.txt	0.391018221	0.390390436	0		0.5	295.74	1.673166313	2.063556749
U74	11-Apr-17	18:10:18	1228	78	[0.2, 1.0]	[0.0, 0.5, 0.25, 0.5]	[1, 2]	0.2	0.125	A	9020	gList_util_step3_0.25_0.38.txt	0.76073821	0.760167444	0		0.2	296.24	1.256395206	2.016562649
U74	11-Apr-17	18:10:23	1229	78	[0.0, 0.5, 0.25, 0.5]	[0.2, 1.0]	[2, 1]	0.125	0.2	B	9020	gList_util_step3_0.25_0.38.txt	0.533689154	0.533031149	0		0.2	296.44	1.154765815	1.687796963
U74	11-Apr-17	18:10:28	1230	78	[0.1, 1.0]	[0.0, 0.5, 0.25, 0.5]	[1, 2]	0.1	0.125	B	9020	gList_util_step3_0.25_0.38.txt	0.522794996	0.522314607	0		0.25	296.64	1.305860248	1.828174855
U74	11-Apr-17	18:10:33	1231	78	[0.0, 0.5, 0.25, 0.5]	[0.15, 1.0]	[2, 1]	0.125	0.15	B	9020	gList_util_step3_0.25_0.38.txt	0.511737477	0.511253381	0		0.15	296.89	1.739495747	2.250749129
U74	11-Apr-17	18:10:39	1232	78	[0.38, 0.5, 0.5, 0.5]	[0.45, 1.0]	[2, 1]	0.44	0.45	B	9020	gList_util_step3_0.25_0.38.txt	0.400242561	0.399723398	0		0.45	297.04	1.522904365	1.922627764
U74	11-Apr-17	18:10:44	1233	78	[0.38, 0.5, 0.5, 0.5]	[0.35, 1.0]	[2, 1]	0.44	0.35	A	9020	gList_util_step3_0.25_0.38.txt	0.567936245	0.567351225	0		0.5	297.49	1.873030436	2.44038166
U74	11-Apr-17	18:10:50	1234	78	[0.25, 1.0]	[0.0, 0.5, 0.25, 0.5]	[1, 2]	0.25	0.125	A	9020	gList_util_step3_0.25_0.38.txt	0.715226619	0.714622781	0		0.25	297.99	1.490150902	2.204773683
U74	11-Apr-17	18:10:55	1235	78	[0.38, 0.5, 0.5, 0.5]	[0.4, 1.0]	[2, 1]	0.44	0.4	B	9020	gList_util_step3_0.25_0.38.txt	0.411979183	0.411446621	0		0.4	298.24	1.323194481	1.734641102
U74	11-Apr-17	18:11:00	1236	78	[0.35, 1.0]	[0.38, 0.5, 0.5, 0.5]	[1, 2]	0.35	0.44	B	9020	gList_util_step3_0.25_0.38.txt	0.418585185	0.418101374	0		0.5	298.64	1.456942423	1.875043797
U74	11-Apr-17	18:11:05	1237	78	[0.45, 1.0]	[0.38, 0.5, 0.5, 0.5]	[1, 2]	0.45	0.44	A	9020	gList_util_step3_0.25_0.38.txt	0.459246977	0.458526535	0		0.45	299.14	1.839691666	2.298218201
U74	11-Apr-17	18:11:15	1239	79	[0.4, 1.0]	[0.38, 0.5, 0.5, 0.5]	[1, 2]	0.4	0.44	B	9020	gList_util_step3_0.25_0.38.txt	0.656937798	0.656279223	0		0.38	299.59	1.407523566	2.063802788
U74	11-Apr-17	18:11:21	1240	79	[0.0, 0.5, 0.25, 0.5]	[0.1, 1.0]	[2, 1]	0.125	0.1	A	9020	gList_util_step3_0.25_0.38.txt	0.897360792	0.896899504	0		0.25	299.97	1.307305409	2.204204913
U74	11-Apr-17	18:11:26	1241	79	[0.15, 1.0]	[0.0, 0.5, 0.25, 0.5]	[1, 2]	0.15	0.125	B	9020	gList_util_step3_0.25_0.38.txt	0.6159356	0.615146164	0		0	300.22	1.307020881	1.922167045
U74	11-Apr-17	18:11:32	1242	79	[0.38, 0.5, 0.5, 0.5]	[0.35, 1.0]	[2, 1]	0.44	0.35	A	9020	gList_util_step3_0.25_0.38.txt	0.42764873	0.427089938	0		0.38	300.22	1.306876907	1.733966845
U74	11-Apr-17	18:11:37	1243	79	[0.1, 1.0]	[0.0, 0.5, 0.25, 0.5]	[1, 2]	0.1	0.125	B	9020	gList_util_step3_0.25_0.38.txt	0.776339333	0.775811331	1	hold error	0	300.6	1.2401318	2.015943132
U74	11-Apr-17	18:11:41	1244	79	[0.1, 1.0]	[0.0, 0.5, 0.25, 0.5]	[1, 2]	0.1	0.125	B	9020	gList_util_step3_0.25_0.38.txt	0.906440873	0.905866401	0		0	300.6	1.157357639	2.06322404
U74	11-Apr-17	18:11:46	1245	79	[0.35, 1.0]	[0.38, 0.5, 0.5, 0.5]	[1, 2]	0.35	0.44	A	9020	gList_util_step3_0.25_0.38.txt	0.936089051	0.935467253	0		0.35	300.6	1.974110443	2.909577696
U74	11-Apr-17	18:11:53	1246	79	[0.5, 1.0]	[0.38, 0.5, 0.5, 0.5]	[1, 2]	0.5	0.44	A	9020	gList_util_step3_0.25_0.38.txt	0.601665028	0.601062046	0		0.5	300.95	1.273974338	1.875036384
U74	11-Apr-17	18:11:58	1247	79	[0.38, 0.5, 0.5, 0.5]	[0.5, 1.0]	[2, 1]	0.44	0.5	A	9020	gList_util_step3_0.25_0.38.txt	0.46425529	0.463782598	0		0.38	301.45	1.223956776	1.687739374
U74	11-Apr-17	18:12:03	1248	79	[0.0, 0.5, 0.25, 0.5]	[0.15, 1.0]	[2, 1]	0.125	0.15	A	9020	gList_util_step3_0.25_0.38.txt	0.654550389	0.654024669	0		0	301.83	1.221129175	1.875153844
U74	11-Apr-17	18:12:08	1249	79	[0.0, 0.5, 0.25, 0.5]	[0.2, 1.0]	[2, 1]	0.125	0.2	B	9020	gList_util_step3_0.25_0.38.txt	0.563695985	0.563225289	0		0.2	301.83	1.640746414	2.203971703
U74	11-Apr-17	18:12:13	1250	79	[0.38, 0.5, 0.5, 0.5]	[0.45, 1.0]	[2, 1]	0.44	0.45	B	9020	gList_util_step3_0.25_0.38.txt	0.353777888	0.353131286	0		0.45	302.03	1.523992299	1.877123585
U74	11-Apr-17	18:12:18	1251	79	[0.38, 0.5, 0.5, 0.5]	[0.4, 1.0]	[2, 1]	0.44	0.4	A	9020	gList_util_step3_0.25_0.38.txt	0.430872616	0.430308407	0		0.5	302.48	1.821031729	2.251340136
U74	11-Apr-17	18:12:24	1252	79	[0.45, 1.0]	[0.38, 0.5, 0.5, 0.5]	[1, 2]	0.45	0.44	A	9020	gList_util_step3_0.25_0.38.txt	0.493005125	0.492457452	0		0.45	302.98	1.241434983	1.733892435
U74	11-Apr-17	18:12:29	1253	79	[0.0, 0.5, 0.25, 0.5]	[0.25, 1.0]	[2, 1]	0.125	0.25	B	9020	gList_util_step3_0.25_0.38.txt	0.480214211	0.479576447	0		0.25	303.43	2.524447885	3.004024332
U74	11-Apr-17	18:12:35	1254	79	[0.2, 1.0]	[0.0, 0.5, 0.25, 0.5]	[1, 2]	0.2	0.125	B	9020	gList_util_step3_0.25_0.38.txt	0.522699489	0.522128723	0		0.25	303.68	2.05805094	2.580179663
U74	11-Apr-17	18:12:41	1255	79	[0.25, 1.0]	[0.0, 0.5, 0.25, 0.5]	[1, 2]	0.25	0.125	A	9020	gList_util_step3_0.25_0.38.txt	0.493560781	0.493085808	0		0.25	303.93	1.241119664	1.734205472
U74	12-Apr-17	16:04:42	1	2	[0.3, 1.0]	[0.0, 0.5, 0.5, 0.5]	[1, 2]	0.3	0.25	A	9001		0.461822333	0.461213075	0		0.3	0	1.206088051	1.667301126
U74	12-Apr-17	16:04:47	2	2	[0.0, 0.5, 0.5, 0.5]	[0.3, 1.0]	[2, 1]	0.25	0.3	B	9001		0.522907741	0.522370613	0		0.3	0.3	1.305377355	1.827747968
U74	12-Apr-17	16:04:53	3	2	[0.35, 1.0]	[0.0, 0.5, 0.5, 0.5]	[1, 2]	0.35	0.25	A	9001		0.380476903	0.379870211	0		0.35	0.6	1.495339973	1.875210184
U74	12-Apr-17	16:04:59	4	2	[0.2, 1.0]	[0.0, 0.5, 0.5, 0.5]	[1, 2]	0.2	0.25	B	9001		0.497117074	0.496383513	0		0	0.95	1.754420105	2.250803619
U74	12-Apr-17	16:05:05	5	2	[0.0, 0.5, 0.5, 0.5]	[0.15, 1.0]	[2, 1]	0.25	0.15	A	9001		0.447934854	0.447409986	0		0.5	0.95	1.945166461	2.392576447
U74	12-Apr-17	16:05:11	6	2	[0.25, 1.0]	[0.0, 0.5, 0.5, 0.5]	[1, 2]	0.25	0.25	B	9001		0.561333159	0.560805725	0		0.5	1.45	1.361909155	1.92271488
U74	12-Apr-17	16:05:16	7	2	[0.15, 1.0]	[0.0, 0.5, 0.5, 0.5]	[1, 2]	0.15	0.25	B	9001		0.475652507	0.47507176	0		0	1.95	1.212039217	1.687110976
U74	12-Apr-17	16:05:22	8	2	[0.0, 0.5, 0.5, 0.5]	[0.2, 1.0]	[2, 1]	0.25	0.2	A	9001		0.387123141	0.386556934	0		0	1.95	1.911842042	2.298398976
U74	12-Apr-17	16:05:28	9	2	[0.0, 0.5, 0.5, 0.5]	[0.25, 1.0]	[2, 1]	0.25	0.25	A	9001		0.530362236	0.529772935	0		0	1.95	1.345821848	1.875594783
U74	12-Apr-17	16:05:34	10	2	[0.0, 0.5, 0.5, 0.5]	[0.35, 1.0]	[2, 1]	0.25	0.35	B	9001		0.404902228	0.404432954	0		0.35	1.95	1.611851564	2.016284519
U74	12-Apr-17	16:05:39	11	2	[0.0, 0.5, 0.5, 0.5]	[0.35, 1.0]	[2, 1]	0.25	0.35	B	9001		0.377108738	0.376567049	0		0.35	2.3	1.545779197	1.922346246
U74	12-Apr-17	16:05:45	12	2	[0.0, 0.5, 0.5, 0.5]	[0.3, 1.0]	[2, 1]	0.25	0.3	A	9001		0.587041147	0.586517419	0		0	2.65	1.429222845	2.015740264
U74	12-Apr-17	16:05:51	13	2	[0.25, 1.0]	[0.0, 0.5, 0.5, 0.5]	[1, 2]	0.25	0.25	A	9001		0.377168609	0.376696199	0		0.25	2.65	1.54575924	1.922455439
U74	12-Apr-17	16:05:57	14	2	[0.35, 1.0]	[0.0, 0.5, 0.5, 0.5]	[1, 2]	0.35	0.25	A	9001		0.453804766	0.453243976	0		0.35	2.9	1.845530761	2.298774737
U74	12-Apr-17	16:06:03	15	2	[0.3, 1.0]	[0.0, 0.5, 0.5, 0.5]	[1, 2]	0.3	0.25	A	9001		0.493428173	0.492903875	0		0.3	3.25	1.429233394	1.922137268
U74	12-Apr-17	16:06:08	16	2	[0.0, 0.5, 0.5, 0.5]	[0.2, 1.0]	[2, 1]	0.25	0.2	A	9001		0.433163566	0.432606197	0		0.5	3.55	1.395851669	1.828457866
U74	12-Apr-17	16:06:14	17	2	[0.15, 1.0]	[0.0, 0.5, 0.5, 0.5]	[1, 2]	0.15	0.25	B	9001		0.475614019	0.47506007	0		0	4.05	1.587773776	2.062833846
U74	12-Apr-17	16:06:20	18	2	[0.0, 0.5, 0.5, 0.5]	[0.15, 1.0]	[2, 1]	0.25	0.15	A	9001		0.407518586	0.406991152	0		0.5	4.05	1.279822466	1.686813618
U74	12-Apr-17	16:06:25	19	2	[0.2, 1.0]	[0.0, 0.5, 0.5, 0.5]	[1, 2]	0.2	0.25	B	9001		0.522163061	0.521624793	0		0.5	4.55	1.541943184	2.063567977
U74	12-Apr-17	16:06:31	20	2	[0.0, 0.5, 0.5, 0.5]	[0.25, 1.0]	[2, 1]	0.25	0.25	A	9001		0.470821782	0.470107608	0		0.5	5.05	1.546590305	2.016697913
U74	12-Apr-17	16:06:56	22	3	[0.0, 0.5, 0.5, 0.5]	[0.15, 1.0]	[2, 1]	0.25	0.15	A	9001		0.450809226	0.450234751	0		0.5	5.55	1.754773058	2.205007809
U74	12-Apr-17	16:07:02	23	3	[0.0, 0.5, 0.5, 0.5]	[0.25, 1.0]	[2, 1]	0.25	0.25	A	9001		0.443528071	0.442988093	0		0.5	6.05	1.996374884	2.439362977
U74	12-Apr-17	16:07:08	24	3	[0.3, 1.0]	[0.0, 0.5, 0.5, 0.5]	[1, 2]	0.3	0.25	A	9001		0.498415132	0.497924191	0		0.3	6.55	1.753841924	2.251766114
U74	12-Apr-17	16:07:14	25	3	[0.2, 1.0]	[0.0, 0.5, 0.5, 0.5]	[1, 2]	0.2	0.25	B	9001		0.503471656	0.502993259	0		0	6.85	1.513039517	2.016032776
U74	12-Apr-17	16:07:20	26	3	[0.0, 0.5, 0.5, 0.5]	[0.3, 1.0]	[2, 1]	0.25	0.3	B	9001		0.510273559	0.509742703	0		0.3	6.85	1.130467418	1.640210121
U74	12-Apr-17	16:07:25	27	3	[0.0, 0.5, 0.5, 0.5]	[0.35, 1.0]	[2, 1]	0.25	0.35	B	9001		0.366926126	0.366252436	0		0.35	7.15	1.180219838	1.546472274
U74	12-Apr-17	16:07:30	28	3	[0.35, 1.0]	[0.0, 0.5, 0.5, 0.5]	[1, 2]	0.35	0.25	A	9001		0.520312765	0.519837505	0		0.35	7.5	1.496743232	2.016580737
U74	12-Apr-17	16:07:36	29	3	[0.0, 0.5, 0.5, 0.5]	[0.2, 1.0]	[2, 1]	0.25	0.2	A	9001		0.481771311	0.481176309	0		0.5	7.85	1.346943144	1.828119453
U74	12-Apr-17	16:07:42	30	3	[0.15, 1.0]	[0.0, 0.5, 0.5, 0.5]	[1, 2]	0.15	0.25	B	9001		0.418958486	0.418377168	0		0	8.35	1.880165213	2.298542381
U74	12-Apr-17	16:07:48	31	3	[0.25, 1.0]	[0.0, 0.5, 0.5, 0.5]	[1, 2]	0.25	0.25	B	9001		0.536203068	0.535643703	0		0.5	8.35	1.763815843	2.299459546
U74	12-Apr-17	17:47:04	986	46	[0.0, 0.5, 0.5, 0.5]	[0.15, 1.0]	[2, 1]	0.25	0.15	A	9001		0.45420362	0.453535347	0		0.5	243.95	1.845057211	2.298592558
U74	12-Apr-17	17:47:09	987	46	[0.0, 0.5, 0.5, 0.5]	[0.2, 1.0]	[2, 1]	0.25	0.2	A	9001		0.51116763	0.510488524	0		0.5	244.45	1.224312178	1.734800702
U74	12-Apr-17	17:47:14	988	46	[0.15, 1.0]	[0.0, 0.5, 0.5, 0.5]	[1, 2]	0.15	0.25	B	9001		0.504134512	0.503573722	0		0.5	244.95	1.60739489	2.110968611
U74	12-Apr-17	17:47:19	989	46	[0.0, 0.5, 0.5, 0.5]	[0.3, 1.0]	[2, 1]	0.25	0.3	A	9001		0.49211529	0.491520857	0		0	245.45	1.524636792	2.01615765
U74	12-Apr-17	17:47:23	990	46	[0.2, 1.0]	[0.0, 0.5, 0.5, 0.5]	[1, 2]	0.2	0.25	B	9001		0.507561978	0.506999762	0		0	245.45	2.120785441	2.627785202
U74	12-Apr-17	17:47:29	991	46	[0.3, 1.0]	[0.0, 0.5, 0.5, 0.5]	[1, 2]	0.3	0.25	A	9001		0.52575902	0.525265798	0		0.3	245.45	1.491067758	2.016333556
U74	12-Apr-17	17:47:33	992	46	[0.0, 0.5, 0.5, 0.5]	[0.35, 1.0]	[2, 1]	0.25	0.35	B	9001		0.498752405	0.498096961	0		0.35	245.75	1.424398392	1.922495353
U74	12-Apr-17	17:47:38	993	46	[0.25, 1.0]	[0.0, 0.5, 0.5, 0.5]	[1, 2]	0.25	0.25	B	9001		0.435525615	0.435054061	0		0	246.1	2.004152682	2.439206742
U74	12-Apr-17	17:47:43	994	46	[0.35, 1.0]	[0.0, 0.5, 0.5, 0.5]	[1, 2]	0.35	0.25	A	9001		0.650696726	0.650223461	0		0.35	246.1	1.225037186	1.875260647
U74	12-Apr-17	17:47:48	995	46	[0.0, 0.5, 0.5, 0.5]	[0.25, 1.0]	[2, 1]	0.25	0.25	A	9001		0.47061594	0.470044601	0		0.5	246.45	1.124500287	1.594544888
U74	12-Apr-17	17:47:53	996	46	[0.0, 0.5, 0.5, 0.5]	[0.25, 1.0]	[2, 1]	0.25	0.25	A	9001		0.519912201	0.519418694	0		0.5	246.95	1.308346381	1.827765074
U74	12-Apr-17	17:47:57	997	46	[0.15, 1.0]	[0.0, 0.5, 0.5, 0.5]	[1, 2]	0.15	0.25	B	9001		0.460025636	0.459274684	0		0.5	247.45	1.557823508	2.017098193
U74	12-Apr-17	17:48:02	998	46	[0.0, 0.5, 0.5, 0.5]	[0.35, 1.0]	[2, 1]	0.25	0.35	B	9001		0.592276143	0.591719914	0		0.35	247.95	1.941803143	2.533523057
U74	12-Apr-17	17:48:08	999	46	[0.0, 0.5, 0.5, 0.5]	[0.2, 1.0]	[2, 1]	0.25	0.2	A	9001		0.496995622	0.496504681	0		0	248.3	1.190874004	1.687378685
U74	12-Apr-17	17:48:12	1000	46	[0.3, 1.0]	[0.0, 0.5, 0.5, 0.5]	[1, 2]	0.3	0.25	A	9001		0.465469895	0.46472322	0		0.3	248.3	1.974960494	2.439683714
U74	12-Apr-17	17:48:17	1001	46	[0.25, 1.0]	[0.0, 0.5, 0.5, 0.5]	[1, 2]	0.25	0.25	B	9001		0.575895754	0.57539626	0		0	248.6	1.158604168	1.734000427
U74	12-Apr-17	17:48:22	1002	46	[0.35, 1.0]	[0.0, 0.5, 0.5, 0.5]	[1, 2]	0.35	0.25	A	9001		0.520721883	0.520203572	0		0.35	248.6	1.308149092	1.828352664
U74	12-Apr-17	17:48:26	1003	46	[0.2, 1.0]	[0.0, 0.5, 0.5, 0.5]	[1, 2]	0.2	0.25	B	9001		0.502159058	0.501475105	0		0.5	248.95	1.60877021	2.110245314
U74	12-Apr-17	17:48:31	1004	46	[0.0, 0.5, 0.5, 0.5]	[0.3, 1.0]	[2, 1]	0.25	0.3	A	9001		0.531460724	0.530931294	0		0	249.45	1.908364684	2.439295979
U74	12-Apr-17	17:48:36	1005	46	[0.0, 0.5, 0.5, 0.5]	[0.15, 1.0]	[2, 1]	0.25	0.15	A	9001		0.534017781	0.533486071	0		0.5	249.45	2.187436275	2.720922346
U74	12-Apr-17	17:49:48	1009	48	[0.2, 1.0]	[0.0, 0.5, 0.29, 0.5]	[1, 2]	0.2	0.145	B	9020	gList_util_step2_0.29.txt	0.840553572	0.840058924	0		0.29	250.45	1.411902768	2.251961693
U74	12-Apr-17	17:49:54	1010	48	[0.45, 1.0]	[0.29, 0.5, 0.5, 0.5]	[1, 2]	0.45	0.395	A	9020	gList_util_step2_0.29.txt	0.520841625	0.520291383	0		0.45	250.74	1.543312232	2.063603615
U74	12-Apr-17	17:49:59	1011	48	[0.0, 0.5, 0.29, 0.5]	[0.2, 1.0]	[2, 1]	0.145	0.2	A	9020	gList_util_step2_0.29.txt	0.425875569	0.425365526	0		0	251.19	1.309331114	1.73469664
U74	12-Apr-17	17:50:09	1012	48	[0.29, 0.5, 0.5, 0.5]	[0.45, 1.0]	[2, 1]	0.395	0.45	B	9020	gList_util_step2_0.29.txt	0.5075386	0.507043097	0		0.45	251.19	2.025860154	2.532903251
U74	12-Apr-17	17:50:15	1013	48	[0.15, 1.0]	[0.0, 0.5, 0.29, 0.5]	[1, 2]	0.15	0.145	B	9020	gList_util_step2_0.29.txt	0.710965894	0.710333829	0		0	251.64	1.353442841	2.06377667
U74	12-Apr-17	17:50:21	1014	48	[0.25, 1.0]	[0.0, 0.5, 0.29, 0.5]	[1, 2]	0.25	0.145	A	9020	gList_util_step2_0.29.txt	0.537492858	0.536999351	0		0.25	251.64	1.526390154	2.063389505
U74	12-Apr-17	17:50:26	1015	48	[0.29, 0.5, 0.5, 0.5]	[0.4, 1.0]	[2, 1]	0.395	0.4	A	9020	gList_util_step2_0.29.txt	0.467229814	0.466676151	0		0.29	251.89	1.643498744	2.110174895
U74	12-Apr-17	17:50:31	1016	48	[0.0, 0.5, 0.29, 0.5]	[0.25, 1.0]	[2, 1]	0.145	0.25	B	9020	gList_util_step2_0.29.txt	0.529361537	0.528800746	0		0.25	252.18	1.39344543	1.922246176
U74	12-Apr-17	17:50:36	1017	48	[0.0, 0.5, 0.29, 0.5]	[0.15, 1.0]	[2, 1]	0.145	0.15	A	9020	gList_util_step2_0.29.txt	0.532050595	0.531544258	0		0	252.43	1.343455808	1.875000066
U74	12-Apr-17	17:50:42	1018	48	[0.0, 0.5, 0.29, 0.5]	[0.3, 1.0]	[2, 1]	0.145	0.3	B	9020	gList_util_step2_0.29.txt	0.541943831	0.54136736	0		0.3	252.43	1.193561922	1.734929281
U74	12-Apr-17	17:50:47	1019	48	[0.3, 1.0]	[0.0, 0.5, 0.29, 0.5]	[1, 2]	0.3	0.145	A	9020	gList_util_step2_0.29.txt	0.52349362	0.522967612	0		0.3	252.73	1.493435794	2.016403405
U74	12-Apr-17	17:50:52	1020	48	[0.29, 0.5, 0.5, 0.5]	[0.35, 1.0]	[2, 1]	0.395	0.35	A	9020	gList_util_step2_0.29.txt	0.469059867	0.468529868	0		0.5	253.03	1.360224217	1.828754084
U74	12-Apr-17	17:50:58	1021	48	[0.35, 1.0]	[0.29, 0.5, 0.5, 0.5]	[1, 2]	0.35	0.395	B	9020	gList_util_step2_0.29.txt	0.450309732	0.449674245	0		0.5	253.53	1.42715844	1.876832685
U74	12-Apr-17	17:51:03	1022	48	[0.4, 1.0]	[0.29, 0.5, 0.5, 0.5]	[1, 2]	0.4	0.395	B	9020	gList_util_step2_0.29.txt	0.472702298	0.472159469	0		0.29	254.03	1.543645228	2.015804696
U74	12-Apr-17	17:51:08	1023	48	[0.3, 1.0]	[0.0, 0.5, 0.29, 0.5]	[1, 2]	0.3	0.145	A	9020	gList_util_step2_0.29.txt	0.510782176	0.510216824	0		0.3	254.32	1.693821647	2.204038471
U74	12-Apr-17	17:51:13	1024	48	[0.4, 1.0]	[0.29, 0.5, 0.5, 0.5]	[1, 2]	0.4	0.395	B	9020	gList_util_step2_0.29.txt	0.533897469	0.533147658	0		0.5	254.62	1.154174578	1.687322235
U74	12-Apr-17	17:51:18	1025	48	[0.29, 0.5, 0.5, 0.5]	[0.35, 1.0]	[2, 1]	0.395	0.35	A	9020	gList_util_step2_0.29.txt	0.453689301	0.453177262	0		0.29	255.12	1.610473679	2.063650941
U74	12-Apr-17	17:51:24	1026	48	[0.0, 0.5, 0.29, 0.5]	[0.25, 1.0]	[2, 1]	0.145	0.25	B	9020	gList_util_step2_0.29.txt	0.468469997	0.46794912	0		0.25	255.41	1.454346379	1.922295499
U74	12-Apr-17	17:51:29	1027	48	[0.2, 1.0]	[0.0, 0.5, 0.29, 0.5]	[1, 2]	0.2	0.145	A	9020	gList_util_step2_0.29.txt	0.632109382	0.631550873	0		0.2	255.66	1.243664729	1.875215601
U74	12-Apr-17	17:51:34	1028	48	[0.0, 0.5, 0.29, 0.5]	[0.15, 1.0]	[2, 1]	0.145	0.15	A	9020	gList_util_step2_0.29.txt	0.467840212	0.467348701	0		0	255.86	1.361133399	1.8284821
U74	12-Apr-17	17:51:39	1029	48	[0.0, 0.5, 0.29, 0.5]	[0.3, 1.0]	[2, 1]	0.145	0.3	B	9020	gList_util_step2_0.29.txt	0.416797717	0.416258309	0		0.3	255.86	1.271239262	1.687497571
U74	12-Apr-17	17:51:44	1030	48	[0.25, 1.0]	[0.0, 0.5, 0.29, 0.5]	[1, 2]	0.25	0.145	A	9020	gList_util_step2_0.29.txt	0.561182342	0.560701949	0		0.25	256.16	1.361225201	1.92192715
U74	12-Apr-17	17:51:49	1031	48	[0.35, 1.0]	[0.29, 0.5, 0.5, 0.5]	[1, 2]	0.35	0.395	B	9020	gList_util_step2_0.29.txt	0.405287112	0.404699237	0		0.5	256.41	1.611697326	2.016396563
U74	12-Apr-17	17:51:55	1032	48	[0.29, 0.5, 0.5, 0.5]	[0.45, 1.0]	[2, 1]	0.395	0.45	B	9020	gList_util_step2_0.29.txt	0.45314134	0.452613336	0		0.45	256.91	1.611039601	2.063652937
U74	12-Apr-17	17:52:00	1033	48	[0.29, 0.5, 0.5, 0.5]	[0.4, 1.0]	[2, 1]	0.395	0.4	A	9020	gList_util_step2_0.29.txt	0.461844286	0.461355055	0		0.29	257.36	1.461413139	1.922768193
U74	12-Apr-17	17:52:05	1034	48	[0.15, 1.0]	[0.0, 0.5, 0.29, 0.5]	[1, 2]	0.15	0.145	B	9020	gList_util_step2_0.29.txt	1.188716163	1.188174474	0		0.29	257.65	1.344572827	2.532747301
U74	12-Apr-17	17:52:11	1035	48	[0.45, 1.0]	[0.29, 0.5, 0.5, 0.5]	[1, 2]	0.45	0.395	A	9020	gList_util_step2_0.29.txt	0.479236492	0.478744411	0		0.45	257.94	1.161771052	1.640515463
U74	12-Apr-17	17:52:16	1036	48	[0.0, 0.5, 0.29, 0.5]	[0.2, 1.0]	[2, 1]	0.145	0.2	A	9020	gList_util_step2_0.29.txt	0.494827156	0.494307134	0		0	258.39	1.428258068	1.922565203
U74	12-Apr-17	17:52:33	1038	49	[0.29, 0.5, 0.5, 0.5]	[0.4, 1.0]	[2, 1]	0.395	0.4	A	9020	gList_util_step2_0.29.txt	0.45489071	0.454121512	0		0.5	258.39	1.280376699	1.734498211
U74	12-Apr-17	17:52:38	1039	49	[0.35, 1.0]	[0.29, 0.5, 0.5, 0.5]	[1, 2]	0.35	0.395	B	9020	gList_util_step2_0.29.txt	0.704757569	0.704214169	0		0.29	258.89	1.311900145	2.016114314
U74	12-Apr-17	17:52:43	1040	49	[0.45, 1.0]	[0.29, 0.5, 0.5, 0.5]	[1, 2]	0.45	0.395	A	9020	gList_util_step2_0.29.txt	0.504624313	0.504030451	0		0.45	259.18	1.512100684	2.016131135
U74	12-Apr-17	17:52:48	1041	49	[0.15, 1.0]	[0.0, 0.5, 0.29, 0.5]	[1, 2]	0.15	0.145	B	9020	gList_util_step2_0.29.txt	0.649093897	0.648543655	0		0	259.63	1.461943994	2.110487649
U74	12-Apr-17	17:52:53	1042	49	[0.29, 0.5, 0.5, 0.5]	[0.45, 1.0]	[2, 1]	0.395	0.45	A	9020	gList_util_step2_0.29.txt	0.526923366	0.526401634	0		0.29	259.63	1.395951169	1.922352803
U74	12-Apr-17	17:52:58	1043	49	[0.0, 0.5, 0.29, 0.5]	[0.2, 1.0]	[2, 1]	0.145	0.2	B	9020	gList_util_step2_0.29.txt	0.83272303	0.832194171	0		0.2	259.92	1.278404096	2.110598267
U74	12-Apr-17	17:53:03	1044	49	[0.29, 0.5, 0.5, 0.5]	[0.35, 1.0]	[2, 1]	0.395	0.35	A	9020	gList_util_step2_0.29.txt	0.46737664	0.466633956	0		0.5	260.12	1.361690483	1.82832444
U74	12-Apr-17	17:53:08	1045	49	[0.0, 0.5, 0.29, 0.5]	[0.3, 1.0]	[2, 1]	0.145	0.3	B	9020	gList_util_step2_0.29.txt	0.564055859	0.563498204	0		0.3	260.62	1.828458436	2.391956641
U74	12-Apr-17	17:53:14	1046	49	[0.3, 1.0]	[0.0, 0.5, 0.29, 0.5]	[1, 2]	0.3	0.145	A	9020	gList_util_step2_0.29.txt	0.535681051	0.535121401	0		0.3	260.92	1.528161762	2.063283163
U74	12-Apr-17	17:53:19	1047	49	[0.0, 0.5, 0.29, 0.5]	[0.25, 1.0]	[2, 1]	0.145	0.25	B	9020	gList_util_step2_0.29.txt	0.69282074	0.692281617	0		0.25	261.22	1.512102395	2.204384012
U74	12-Apr-17	17:53:25	1048	49	[0.25, 1.0]	[0.0, 0.5, 0.29, 0.5]	[1, 2]	0.25	0.145	A	9020	gList_util_step2_0.29.txt	0.583184606	0.58266487	0		0.25	261.47	1.245704045	1.828368915
U74	12-Apr-17	17:53:30	1049	49	[0.0, 0.5, 0.29, 0.5]	[0.15, 1.0]	[2, 1]	0.145	0.15	A	9020	gList_util_step2_0.29.txt	0.427346397	0.426612836	0		0.29	261.72	1.495639042	1.922251878
U74	12-Apr-17	17:53:35	1050	49	[0.4, 1.0]	[0.29, 0.5, 0.5, 0.5]	[1, 2]	0.4	0.395	A	9020	gList_util_step2_0.29.txt	0.484773124	0.484054388	0		0.4	262.01	1.579325424	2.063379812
U74	12-Apr-17	17:53:41	1051	49	[0.2, 1.0]	[0.0, 0.5, 0.29, 0.5]	[1, 2]	0.2	0.145	A	9020	gList_util_step2_0.29.txt	0.639429311	0.638870801	0		0.2	262.41	1.612250989	2.25112179
U74	12-Apr-17	17:53:58	1053	50	[0.0, 0.5, 0.5, 0.5]	[0.25, 1.0]	[2, 1]	0.25	0.25	A	9001		0.466893682	0.466372805	0		0	262.61	1.409030676	1.875403482
U74	12-Apr-17	17:54:06	1054	50	[0.35, 1.0]	[0.0, 0.5, 0.5, 0.5]	[1, 2]	0.35	0.25	A	9001		0.515405919	0.514859383	0		0.35	262.61	1.312890866	1.827750249
U74	12-Apr-17	17:54:14	1055	50	[0.0, 0.5, 0.5, 0.5]	[0.15, 1.0]	[2, 1]	0.25	0.15	A	9001		0.470524994	0.470030916	0		0	262.96	1.217843557	1.687874473
U74	12-Apr-17	17:54:21	1056	50	[0.25, 1.0]	[0.0, 0.5, 0.5, 0.5]	[1, 2]	0.25	0.25	B	9001		0.563138694	0.562423094	0		0.5	262.96	1.45426541	2.016688505
U74	12-Apr-17	17:54:29	1057	50	[0.15, 1.0]	[0.0, 0.5, 0.5, 0.5]	[1, 2]	0.15	0.25	B	9001		0.476963965	0.476406595	0		0	263.46	1.587152259	2.063558854
U74	12-Apr-17	18:25:15	1372	64	[0.43, 0.5, 0.5, 0.5]	[0.49, 1.0]	[2, 1]	0.465	0.49	B	9020	gList_util_step3_0.20_0.43HR.txt	0.663541597	0.662969402	0		0.49	341.51	1.400044627	2.063014029
U74	12-Apr-17	18:25:20	1373	64	[0.0, 0.5, 0.2, 0.5]	[0.15, 1.0]	[2, 1]	0.1	0.15	A	9020	gList_util_step3_0.20_0.43HR.txt	0.703394223	0.702828586	0		0.2	342	1.736614504	2.43944309
U74	12-Apr-17	18:25:26	1374	64	[0.43, 0.5, 0.5, 0.5]	[0.41, 1.0]	[2, 1]	0.465	0.41	B	9020	gList_util_step3_0.20_0.43HR.txt	0.539702949	0.539141588	0		0.41	342.2	1.337182194	1.876323783
U74	12-Apr-17	18:25:31	1375	64	[0.13, 1.0]	[0.0, 0.5, 0.2, 0.5]	[1, 2]	0.13	0.1	A	9020	gList_util_step3_0.20_0.43HR.txt	0.600755	0.600093285	0		0.13	342.61	1.603881609	2.203974894
U74	12-Apr-17	18:25:37	1376	64	[0.43, 0.5, 0.5, 0.5]	[0.45, 1.0]	[2, 1]	0.465	0.45	B	9020	gList_util_step3_0.20_0.43HR.txt	0.481392129	0.480768332	0		0.45	342.74	1.253742139	1.73451047
U74	12-Apr-17	18:25:42	1377	64	[0.45, 1.0]	[0.43, 0.5, 0.5, 0.5]	[1, 2]	0.45	0.465	A	9020	gList_util_step3_0.20_0.43HR.txt	0.529867303	0.529334452	0		0.45	343.19	1.487499453	2.016833905
U74	12-Apr-17	18:25:47	1378	64	[0.0, 0.5, 0.2, 0.5]	[0.13, 1.0]	[2, 1]	0.1	0.13	A	9020	gList_util_step3_0.20_0.43HR.txt	0.571758391	0.571167665	0		0.2	343.64	1.304163972	1.875331637
U74	12-Apr-17	18:25:53	1379	64	[0.43, 0.5, 0.5, 0.5]	[0.47, 1.0]	[2, 1]	0.465	0.47	B	9020	gList_util_step3_0.20_0.43HR.txt	0.520495799	0.519673287	0		0.47	343.84	1.554419706	2.074092994
U74	12-Apr-17	18:25:58	1380	64	[0.17, 1.0]	[0.0, 0.5, 0.2, 0.5]	[1, 2]	0.17	0.1	A	9020	gList_util_step3_0.20_0.43HR.txt	0.698000427	0.697369216	0		0.17	344.31	1.553459776	2.250828993
U74	12-Apr-17	18:26:04	1381	64	[0.41, 1.0]	[0.43, 0.5, 0.5, 0.5]	[1, 2]	0.41	0.465	A	9020	gList_util_step3_0.20_0.43HR.txt	0.397801826	0.397131557	0		0.41	344.48	1.337135153	1.73426671
U74	12-Apr-17	18:26:09	1382	64	[0.11, 1.0]	[0.0, 0.5, 0.2, 0.5]	[1, 2]	0.11	0.1	B	9020	gList_util_step3_0.20_0.43HR.txt	0.76386182	0.763268243	0		0	344.89	1.253593887	2.01686213
U74	12-Apr-17	18:26:14	1383	64	[0.43, 0.5, 0.5, 0.5]	[0.43, 1.0]	[2, 1]	0.465	0.43	B	9020	gList_util_step3_0.20_0.43HR.txt	0.458294227	0.457810413	0		0.43	344.89	1.370992993	1.828803407
U74	12-Apr-17	18:26:19	1384	64	[0.15, 1.0]	[0.0, 0.5, 0.2, 0.5]	[1, 2]	0.15	0.1	B	9020	gList_util_step3_0.20_0.43HR.txt	0.69561614	0.694809308	0		0.2	345.32	1.60475886	2.299568169
U74	12-Apr-17	18:26:25	1385	64	[0.0, 0.5, 0.2, 0.5]	[0.11, 1.0]	[2, 1]	0.1	0.11	B	9020	gList_util_step3_0.20_0.43HR.txt	0.611769818	0.611240388	0		0.11	345.52	1.404605933	2.015846321
U74	12-Apr-17	18:26:30	1386	64	[0.0, 0.5, 0.2, 0.5]	[0.17, 1.0]	[2, 1]	0.1	0.17	B	9020	gList_util_step3_0.20_0.43HR.txt	0.59038964	0.589633556	0		0.17	345.63	2.037705181	2.627338737
U74	12-Apr-17	18:26:36	1387	64	[0.43, 1.0]	[0.43, 0.5, 0.5, 0.5]	[1, 2]	0.43	0.465	A	9020	gList_util_step3_0.20_0.43HR.txt	0.505100429	0.50437086	0		0.43	345.8	1.887787346	2.392158206
U74	12-Apr-17	18:26:42	1388	64	[0.47, 1.0]	[0.43, 0.5, 0.5, 0.5]	[1, 2]	0.47	0.465	A	9020	gList_util_step3_0.20_0.43HR.txt	0.505408051	0.504877481	0		0.47	346.23	1.605037117	2.109914599
U74	12-Apr-17	18:26:47	1389	64	[0.49, 1.0]	[0.43, 0.5, 0.5, 0.5]	[1, 2]	0.49	0.465	A	9020	gList_util_step3_0.20_0.43HR.txt	0.576049708	0.575447578	0		0.49	346.7	1.487695886	2.063143464
U74	12-Apr-17	18:26:53	1390	64	[0.0, 0.5, 0.2, 0.5]	[0.15, 1.0]	[2, 1]	0.1	0.15	A	9020	gList_util_step3_0.20_0.43HR.txt	0.736037255	0.735207045	0		0.2	347.19	1.187577114	1.922784159
U74	12-Apr-17	18:26:58	1391	64	[0.45, 1.0]	[0.43, 0.5, 0.5, 0.5]	[1, 2]	0.45	0.465	A	9020	gList_util_step3_0.20_0.43HR.txt	0.491311024	0.490664419	0		0.45	347.39	1.337643485	1.828307904
U74	12-Apr-17	18:27:03	1392	64	[0.49, 1.0]	[0.43, 0.5, 0.5, 0.5]	[1, 2]	0.49	0.465	A	9020	gList_util_step3_0.20_0.43HR.txt	0.638393259	0.637707025	0		0.49	347.84	1.75461996	2.392326985
U74	12-Apr-17	18:27:09	1393	64	[0.11, 1.0]	[0.0, 0.5, 0.2, 0.5]	[1, 2]	0.11	0.1	B	9020	gList_util_step3_0.20_0.43HR.txt	0.701139657	0.700578011	0		0.2	348.33	1.221594325	1.922172336
U74	12-Apr-17	18:27:14	1394	64	[0.43, 0.5, 0.5, 0.5]	[0.45, 1.0]	[2, 1]	0.465	0.45	B	9020	gList_util_step3_0.20_0.43HR.txt	0.432706837	0.432146901	0		0.45	348.53	1.254882822	1.687029723
U74	12-Apr-17	18:27:19	1395	64	[0.13, 1.0]	[0.0, 0.5, 0.2, 0.5]	[1, 2]	0.13	0.1	B	9020	gList_util_step3_0.20_0.43HR.txt	0.828820589	0.828288309	0		0	348.98	1.188176963	2.016465272
U74	12-Apr-17	18:27:24	1396	64	[0.43, 0.5, 0.5, 0.5]	[0.41, 1.0]	[2, 1]	0.465	0.41	B	9020	gList_util_step3_0.20_0.43HR.txt	0.454887574	0.454392926	0		0.41	348.98	1.421724159	1.876117086
U74	12-Apr-17	18:27:29	1397	64	[0.41, 1.0]	[0.43, 0.5, 0.5, 0.5]	[1, 2]	0.41	0.465	A	9020	gList_util_step3_0.20_0.43HR.txt	0.498515772	0.497848925	0		0.41	349.39	1.753742994	2.251591919
U74	12-Apr-17	18:27:34	1398	64	[0.43, 0.5, 0.5, 0.5]	[0.43, 1.0]	[2, 1]	0.465	0.43	B	9020	gList_util_step3_0.20_0.43HR.txt	0.533134828	0.532601407	0		0.43	349.8	1.671658871	2.204260278
U74	12-Apr-17	18:27:40	1399	64	[0.17, 1.0]	[0.0, 0.5, 0.2, 0.5]	[1, 2]	0.17	0.1	A	9020	gList_util_step3_0.20_0.43HR.txt	0.725864621	0.725158715	0		0.17	350.23	1.338015255	2.06317397
U74	12-Apr-17	18:27:45	1400	64	[0.43, 0.5, 0.5, 0.5]	[0.47, 1.0]	[2, 1]	0.465	0.47	B	9020	gList_util_step3_0.20_0.43HR.txt	0.430094185	0.429621776	0		0.47	350.4	1.821693597	2.251315372
U74	12-Apr-17	18:27:51	1401	64	[0.0, 0.5, 0.2, 0.5]	[0.13, 1.0]	[2, 1]	0.1	0.13	A	9020	gList_util_step3_0.20_0.43HR.txt	0.638651274	0.638113007	0		0.2	350.87	1.754034651	2.392147657
U74	12-Apr-17	18:27:57	1402	64	[0.43, 1.0]	[0.43, 0.5, 0.5, 0.5]	[1, 2]	0.43	0.465	A	9020	gList_util_step3_0.20_0.43HR.txt	0.471569883	0.470860556	0		0.43	351.07	1.639256464	2.110117019
U74	12-Apr-17	18:28:02	1403	64	[0.0, 0.5, 0.2, 0.5]	[0.17, 1.0]	[2, 1]	0.1	0.17	A	9020	gList_util_step3_0.20_0.43HR.txt	0.649624752	0.64907508	0		0	351.5	1.555323186	2.204398267
U74	12-Apr-17	18:28:08	1404	64	[0.15, 1.0]	[0.0, 0.5, 0.2, 0.5]	[1, 2]	0.15	0.1	A	9020	gList_util_step3_0.20_0.43HR.txt	0.725023293	0.724452238	0		0.15	351.5	1.339234055	2.063686293
U74	12-Apr-17	18:28:13	1405	64	[0.47, 1.0]	[0.43, 0.5, 0.5, 0.5]	[1, 2]	0.47	0.465	A	9020	gList_util_step3_0.20_0.43HR.txt	0.407220942	0.406688091	0		0.47	351.65	1.42185616	1.828544251
U74	12-Apr-17	18:28:18	1406	64	[0.43, 0.5, 0.5, 0.5]	[0.49, 1.0]	[2, 1]	0.465	0.49	B	9020	gList_util_step3_0.20_0.43HR.txt	0.500928284	0.50033043	0		0.49	352.12	1.70450917	2.204839601
U74	12-Apr-17	18:28:23	1407	64	[0.0, 0.5, 0.2, 0.5]	[0.11, 1.0]	[2, 1]	0.1	0.11	A	9020	gList_util_step3_0.20_0.43HR.txt	0.632850641	0.632166402	0		0.2	352.61	1.57223443	2.204400832
U74	12-Apr-17	18:29:50	1409	65	[0.43, 0.5, 0.5, 0.5]	[0.45, 1.0]	[2, 1]	0.465	0.45	B	9020	gList_util_step3_0.20_0.43.txt	0.565870517	0.565345649	0		0.45	352.81	2.249529509	2.814875158
U74	12-Apr-17	18:29:56	1410	65	[0.15, 1.0]	[0.0, 0.5, 0.2, 0.5]	[1, 2]	0.15	0.1	A	9020	gList_util_step3_0.20_0.43.txt	0.719771761	0.719094935	0		0.15	353.26	1.156462216	1.87555715
U74	12-Apr-17	18:30:01	1411	65	[0.43, 0.5, 0.5, 0.5]	[0.35, 1.0]	[2, 1]	0.465	0.35	B	9020	gList_util_step3_0.20_0.43.txt	0.535065807	0.534392117	0		0.35	353.41	1.340770171	1.875162288
U74	12-Apr-17	18:30:06	1412	65	[0.0, 0.5, 0.2, 0.5]	[0.1, 1.0]	[2, 1]	0.1	0.1	A	9020	gList_util_step3_0.20_0.43.txt	0.557231719	0.556702859	0		0	353.76	2.070924113	2.627626972
U74	12-Apr-17	18:30:12	1413	65	[0.43, 0.5, 0.5, 0.5]	[0.4, 1.0]	[2, 1]	0.465	0.4	B	9020	gList_util_step3_0.20_0.43.txt	0.489760368	0.489201573	0		0.4	353.76	1.574059637	2.06326121
U74	12-Apr-17	18:30:17	1414	65	[0.45, 1.0]	[0.43, 0.5, 0.5, 0.5]	[1, 2]	0.45	0.465	A	9020	gList_util_step3_0.20_0.43.txt	0.490733413	0.490250739	0		0.45	354.16	2.09055378	2.58080452
U74	12-Apr-17	18:30:23	1415	65	[0.0, 0.5, 0.2, 0.5]	[0.2, 1.0]	[2, 1]	0.1	0.2	B	9020	gList_util_step3_0.20_0.43.txt	0.676697511	0.676211701	0		0.2	354.61	1.340670671	2.016882372
U74	12-Apr-17	18:30:28	1416	65	[0.2, 1.0]	[0.0, 0.5, 0.2, 0.5]	[1, 2]	0.2	0.1	A	9020	gList_util_step3_0.20_0.43.txt	0.569604464	0.56907646	0		0.2	354.81	1.540915115	2.109991576
U74	12-Apr-17	18:30:34	1417	65	[0.1, 1.0]	[0.0, 0.5, 0.2, 0.5]	[1, 2]	0.1	0.1	B	9020	gList_util_step3_0.20_0.43.txt	0.752094626	0.751507036	0		0.2	355.01	1.124726941	1.876233976
U74	12-Apr-17	18:30:39	1418	65	[0.0, 0.5, 0.2, 0.5]	[0.15, 1.0]	[2, 1]	0.1	0.15	B	9020	gList_util_step3_0.20_0.43.txt	0.596774442	0.596279224	0		0.15	355.21	1.607659177	2.203938401
U74	12-Apr-17	18:30:44	1419	65	[0.4, 1.0]	[0.43, 0.5, 0.5, 0.5]	[1, 2]	0.4	0.465	A	9020	gList_util_step3_0.20_0.43.txt	0.468846328	0.468315758	0		0.4	355.36	2.441310491	2.909626249
U74	12-Apr-17	18:30:51	1420	65	[0.35, 1.0]	[0.43, 0.5, 0.5, 0.5]	[1, 2]	0.35	0.465	A	9020	gList_util_step3_0.20_0.43.txt	0.589670904	0.589174261	0		0.35	355.76	1.520635992	2.109810252
U74	12-Apr-17	18:30:56	1421	65	[0.4, 1.0]	[0.43, 0.5, 0.5, 0.5]	[1, 2]	0.4	0.465	A	9020	gList_util_step3_0.20_0.43.txt	0.464745458	0.464203198	0		0.4	356.11	1.457935495	1.922138694
U74	12-Apr-17	18:31:01	1422	65	[0.15, 1.0]	[0.0, 0.5, 0.2, 0.5]	[1, 2]	0.15	0.1	A	9020	gList_util_step3_0.20_0.43.txt	0.802510472	0.802028939	0		0.15	356.51	1.307989436	2.110018375
U74	12-Apr-17	18:31:07	1423	65	[0.43, 0.5, 0.5, 0.5]	[0.4, 1.0]	[2, 1]	0.465	0.4	B	9020	gList_util_step3_0.20_0.43.txt	0.493888038	0.493340077	0		0.4	356.66	1.241358559	1.734698636
U74	12-Apr-17	18:31:12	1424	65	[0.35, 1.0]	[0.43, 0.5, 0.5, 0.5]	[1, 2]	0.35	0.465	B	9020	gList_util_step3_0.20_0.43.txt	0.451401663	0.450907871	0		0.43	357.06	1.941362379	2.39227025
U74	12-Apr-17	18:31:18	1425	65	[0.43, 0.5, 0.5, 0.5]	[0.45, 1.0]	[2, 1]	0.465	0.45	B	9020	gList_util_step3_0.20_0.43.txt	0.509489535	0.508810143	0		0.45	357.49	1.742208155	2.251018299
U74	12-Apr-17	18:31:23	1426	65	[0.2, 1.0]	[0.0, 0.5, 0.2, 0.5]	[1, 2]	0.2	0.1	A	9020	gList_util_step3_0.20_0.43.txt	0.765524805	0.764785828	0		0.2	357.94	1.674494185	2.439280013
U74	12-Apr-17	18:31:29	1427	65	[0.0, 0.5, 0.2, 0.5]	[0.15, 1.0]	[2, 1]	0.1	0.15	A	9020	gList_util_step3_0.20_0.43.txt	0.604815102	0.604331858	0		0	358.14	1.458644823	2.062976681
U74	12-Apr-17	18:31:34	1428	65	[0.0, 0.5, 0.2, 0.5]	[0.2, 1.0]	[2, 1]	0.1	0.2	B	9020	gList_util_step3_0.20_0.43.txt	0.796419607	0.795887326	0		0.2	358.14	1.220914933	2.016802259
U74	12-Apr-17	18:31:39	1429	65	[0.1, 1.0]	[0.0, 0.5, 0.2, 0.5]	[1, 2]	0.1	0.1	B	9020	gList_util_step3_0.20_0.43.txt	0.984623161	0.984029299	0		0.2	358.34	1.675301872	2.659331171
U74	12-Apr-17	18:31:45	1430	65	[0.43, 0.5, 0.5, 0.5]	[0.35, 1.0]	[2, 1]	0.465	0.35	A	9020	gList_util_step3_0.20_0.43.txt	0.468437495	0.467914908	0		0.5	358.54	1.924680926	2.392595834
U74	12-Apr-17	18:31:51	1431	65	[0.0, 0.5, 0.2, 0.5]	[0.1, 1.0]	[2, 1]	0.1	0.1	A	9020	gList_util_step3_0.20_0.43.txt	0.591778644	0.591293405	0		0	359.04	1.941556247	2.532849652
U74	12-Apr-17	18:31:57	1432	65	[0.45, 1.0]	[0.43, 0.5, 0.5, 0.5]	[1, 2]	0.45	0.465	A	9020	gList_util_step3_0.20_0.43.txt	0.499505352	0.499050904	0		0.45	359.04	1.375758716	1.874809619
U74	13-Apr-17	15:24:23	1	2	[0.3, 1.0]	[0.0, 0.5, 0.5, 0.5]	[1, 2]	0.3	0.25	A	9001		0.321437939	0.320837234	0		0.3	0	1.206279638	1.527116872
U74	13-Apr-17	15:24:28	2	2	[0.0, 0.5, 0.5, 0.5]	[0.3, 1.0]	[2, 1]	0.25	0.3	B	9001		0.502668246	0.502073243	0		0.3	0.3	1.8898891	2.391962343
U74	13-Apr-17	15:24:36	3	2	[0.35, 1.0]	[0.0, 0.5, 0.5, 0.5]	[1, 2]	0.35	0.25	A	9001		0.344880811	0.344284953	0		0.35	0.6	2.094752155	2.439037108
U74	13-Apr-17	15:24:43	4	2	[0.2, 1.0]	[0.0, 0.5, 0.5, 0.5]	[1, 2]	0.2	0.25	A	9001		0.505423162	0.504899434	0		0.2	0.95	1.795019407	2.299918841
U74	13-Apr-17	15:24:52	5	2	[0.0, 0.5, 0.5, 0.5]	[0.15, 1.0]	[2, 1]	0.25	0.15	A	9001		0.372050504	0.371494275	0		0.5	1.15	2.161559509	2.533053783
U74	13-Apr-17	15:24:59	6	2	[0.25, 1.0]	[0.0, 0.5, 0.5, 0.5]	[1, 2]	0.25	0.25	A	9001		0.501312028	0.500782883	0		0.25	1.65	1.374786241	1.875569124
U74	13-Apr-17	15:25:05	7	2	[0.15, 1.0]	[0.0, 0.5, 0.5, 0.5]	[1, 2]	0.15	0.25	B	9001		0.584248598	0.583491088	0		0	1.9	1.245474255	1.828965343
U74	13-Apr-17	15:25:13	8	2	[0.0, 0.5, 0.5, 0.5]	[0.2, 1.0]	[2, 1]	0.25	0.2	A	9001		0.482999235	0.482422479	0		0	1.9	1.345752854	1.828175332
U74	13-Apr-17	15:25:20	9	2	[0.0, 0.5, 0.5, 0.5]	[0.25, 1.0]	[2, 1]	0.25	0.25	A	9001		0.416737276	0.416131155	0		0	1.9	1.27113292	1.687264075
U74	13-Apr-17	15:25:26	10	2	[0.0, 0.5, 0.5, 0.5]	[0.35, 1.0]	[2, 1]	0.25	0.35	B	9001		0.438341827	0.437575765	0		0.35	1.9	1.579132411	2.016708177
U74	13-Apr-17	15:25:34	11	2	[0.0, 0.5, 0.5, 0.5]	[0.35, 1.0]	[2, 1]	0.25	0.35	B	9001		0.37773054	0.377221352	0		0.35	2.25	1.545432516	1.922653869
U74	13-Apr-17	15:25:40	12	2	[0.0, 0.5, 0.5, 0.5]	[0.3, 1.0]	[2, 1]	0.25	0.3	A	9001		0.414351849	0.41382356	0		0	2.6	1.462408706	1.876232266
U74	13-Apr-17	15:25:49	13	2	[0.25, 1.0]	[0.0, 0.5, 0.5, 0.5]	[1, 2]	0.25	0.25	A	9001		0.378224617	0.377350217	0		0.25	2.6	1.545764657	1.923114874
U74	13-Apr-17	15:25:57	14	2	[0.35, 1.0]	[0.0, 0.5, 0.5, 0.5]	[1, 2]	0.35	0.25	A	9001		0.429050151	0.428392712	0		0.35	2.85	1.212113913	1.640506625
U74	13-Apr-17	15:26:04	15	2	[0.3, 1.0]	[0.0, 0.5, 0.5, 0.5]	[1, 2]	0.3	0.25	A	9001		0.460302753	0.459742247	0		0.3	3.2	1.979404909	2.439147157
U74	13-Apr-17	15:26:10	16	2	[0.0, 0.5, 0.5, 0.5]	[0.2, 1.0]	[2, 1]	0.25	0.2	A	9001		0.433020161	0.432471345	0		0.5	3.5	1.396029286	1.828500631
U74	13-Apr-17	15:26:19	17	2	[0.15, 1.0]	[0.0, 0.5, 0.5, 0.5]	[1, 2]	0.15	0.25	A	9001		0.494062519	0.493582982	0		0.15	4	2.462916753	2.956499735
U74	13-Apr-17	15:26:26	18	2	[0.0, 0.5, 0.5, 0.5]	[0.15, 1.0]	[2, 1]	0.25	0.15	A	9001		0.412105551	0.411532786	0		0.5	4.15	1.887907658	2.299440444
U74	13-Apr-17	15:26:32	19	2	[0.2, 1.0]	[0.0, 0.5, 0.5, 0.5]	[1, 2]	0.2	0.25	A	9001		0.536960578	0.536337065	0		0.2	4.65	2.279858674	2.816195739
U74	13-Apr-17	15:26:39	20	2	[0.0, 0.5, 0.5, 0.5]	[0.25, 1.0]	[2, 1]	0.25	0.25	A	9001		0.382795902	0.382256779	0		0.5	4.85	2.24636291	2.628619689
U74	13-Apr-17	15:27:00	22	3	[0.0, 0.5, 0.5, 0.5]	[0.15, 1.0]	[2, 1]	0.25	0.15		9001				1	ControlHold error		5.35
U74	13-Apr-17	15:27:06	23	3	[0.0, 0.5, 0.5, 0.5]	[0.15, 1.0]	[2, 1]	0.25	0.15	A	9001		0.343031371	0.342354545	0		0	5.35	1.251919213	1.594273758
U74	13-Apr-17	15:27:11	24	3	[0.0, 0.5, 0.5, 0.5]	[0.3, 1.0]	[2, 1]	0.25	0.3	B	9001		0.511650874	0.510980605	0		0.3	5.35	1.129691948	1.640672553
U74	13-Apr-17	15:27:18	25	3	[0.2, 1.0]	[0.0, 0.5, 0.5, 0.5]	[1, 2]	0.2	0.25	B	9001		0.53187811	0.531271418	0		0	5.65	1.579323713	2.110595131
U74	13-Apr-17	15:27:25	26	3	[0.0, 0.5, 0.5, 0.5]	[0.35, 1.0]	[2, 1]	0.25	0.35	B	9001		0.412327358	0.411527939	0		0.35	5.65	1.463979319	1.875507258
U74	13-Apr-17	15:27:31	27	3	[0.0, 0.5, 0.5, 0.5]	[0.2, 1.0]	[2, 1]	0.25	0.2	A	9001		0.38790688	0.387334115	0		0.5	6	1.347127033	1.734461148
U74	13-Apr-17	15:27:39	28	3	[0.0, 0.5, 0.5, 0.5]	[0.25, 1.0]	[2, 1]	0.25	0.25	A	9001		0.40945099	0.408821205	0		0	6.5	1.514088683	1.922909888
U74	13-Apr-17	15:27:46	29	3	[0.15, 1.0]	[0.0, 0.5, 0.5, 0.5]	[1, 2]	0.15	0.25	B	9001		0.553112887	0.552596572	0		0.5	6.5	1.463277974	2.015874546
U74	13-Apr-17	15:27:54	30	3	[0.35, 1.0]	[0.0, 0.5, 0.5, 0.5]	[1, 2]	0.35	0.25	A	9001		0.403065617	0.402571825	0		0.35	7	1.519971995	1.92254382
U74	13-Apr-17	15:28:01	31	3	[0.25, 1.0]	[0.0, 0.5, 0.5, 0.5]	[1, 2]	0.25	0.25	A	9001		0.68012013	0.67944758	0		0.25	7.35	1.430465308	2.109912888
U74	13-Apr-17	15:28:10	32	3	[0.3, 1.0]	[0.0, 0.5, 0.5, 0.5]	[1, 2]	0.3	0.25	A	9001		0.417290939	0.416756663	0		0.3	7.6	2.163292628	2.580049291
U74	13-Apr-17	15:28:19	33	3	[0.3, 1.0]	[0.0, 0.5, 0.5, 0.5]	[1, 2]	0.3	0.25	A	9001		0.431582975	0.430957752	0		0.3	7.9	1.398028404	1.828986155
U74	13-Apr-17	15:28:27	34	3	[0.0, 0.5, 0.5, 0.5]	[0.25, 1.0]	[2, 1]	0.25	0.25	A	9001		0.370404054	0.369911402	0		0.5	8.2	1.364404915	1.734316318
U74	13-Apr-17	15:28:35	35	3	[0.2, 1.0]	[0.0, 0.5, 0.5, 0.5]	[1, 2]	0.2	0.25	B	9001		0.562575052	0.56206501	0		0.5	8.7	1.314241097	1.876306106
U74	13-Apr-17	15:28:43	36	3	[0.0, 0.5, 0.5, 0.5]	[0.15, 1.0]	[2, 1]	0.25	0.15	A	9001		0.46911033	0.468353391	0		0	9.2	1.548463408	2.016816799
U74	13-Apr-17	15:28:51	37	3	[0.35, 1.0]	[0.0, 0.5, 0.5, 0.5]	[1, 2]	0.35	0.25	A	9001		0.435570661	0.435020419	0		0.35	9.2	1.581240152	2.01626057
U74	13-Apr-17	15:28:59	38	3	[0.0, 0.5, 0.5, 0.5]	[0.2, 1.0]	[2, 1]	0.25	0.2	A	9001		0.441603365	0.440820482	0		0	9.55	2.28181132	2.722631802
U74	13-Apr-17	15:29:08	39	3	[0.25, 1.0]	[0.0, 0.5, 0.5, 0.5]	[1, 2]	0.25	0.25	A	9001		0.418224355	0.417714312	0		0.25	9.55	1.598273988	2.0159883
U74	13-Apr-17	15:29:14	40	3	[0.15, 1.0]	[0.0, 0.5, 0.5, 0.5]	[1, 2]	0.15	0.25	B	9001		0.580103537	0.579562133	0		0.5	9.8	1.248220903	1.827783036
U74	13-Apr-17	15:29:20	41	3	[0.0, 0.5, 0.5, 0.5]	[0.35, 1.0]	[2, 1]	0.25	0.35	B	9001		0.468436355	0.467886968	0		0.35	10.3	1.548773026	2.016659995
U74	13-Apr-17	15:29:26	42	3	[0.0, 0.5, 0.5, 0.5]	[0.3, 1.0]	[2, 1]	0.25	0.3	A	9001		0.491907167	0.491125424	0		0.5	10.65	1.149264025	1.640389449
U74	13-Apr-17	15:29:43	44	4	[0.25, 1.0]	[0.0, 0.5, 0.5, 0.5]	[1, 2]	0.25	0.25	B	9001		0.602539438	0.601957265	0		0.5	11.15	1.274794452	1.876751717
U74	13-Apr-17	15:29:52	45	4	[0.3, 1.0]	[0.0, 0.5, 0.5, 0.5]	[1, 2]	0.3	0.25	B	9001		0.506728062	0.506127642	0		0	11.65	1.698698844	2.204826486
U74	13-Apr-17	15:29:58	46	4	[0.0, 0.5, 0.5, 0.5]	[0.25, 1.0]	[2, 1]	0.25	0.25	A	9001		0.382615149	0.38185764	0		0	11.65	1.165135226	1.546992865
U74	13-Apr-17	15:30:05	47	4	[0.35, 1.0]	[0.0, 0.5, 0.5, 0.5]	[1, 2]	0.35	0.25	A	9001		0.491614655	0.491060422	0		0.35	11.65	1.149077285	1.640137706
U74	13-Apr-17	15:30:12	48	4	[0.0, 0.5, 0.5, 0.5]	[0.3, 1.0]	[2, 1]	0.25	0.3	A	9001		0.440311294	0.439751929	0		0.5	12	1.482879987	1.922631916
U74	13-Apr-17	15:30:19	49	4	[0.0, 0.5, 0.5, 0.5]	[0.35, 1.0]	[2, 1]	0.25	0.35	B	9001		0.50844379	0.50782655	0		0.35	12.5	2.449154718	2.956981268
U74	13-Apr-17	15:30:28	50	4	[0.0, 0.5, 0.5, 0.5]	[0.15, 1.0]	[2, 1]	0.25	0.15	A	9001		0.365740112	0.365133706	0		0	12.85	1.933137831	2.298271536
U74	13-Apr-17	15:30:37	51	4	[0.15, 1.0]	[0.0, 0.5, 0.5, 0.5]	[1, 2]	0.15	0.25	B	9001		0.561654181	0.561172648	0		0	12.85	1.549129971	2.110302619
U74	13-Apr-17	15:30:43	52	4	[0.2, 1.0]	[0.0, 0.5, 0.5, 0.5]	[1, 2]	0.2	0.25	B	9001		0.590505105	0.58994688	0		0	12.85	1.520890585	2.110837466
U74	13-Apr-17	15:30:49	53	4	[0.0, 0.5, 0.5, 0.5]	[0.2, 1.0]	[2, 1]	0.25	0.2	A	9001		0.40172565	0.401144047	0		0.5	12.85	1.333010619	1.734154666
U74	13-Apr-17	15:30:56	54	4	[0.0, 0.5, 0.5, 0.5]	[0.15, 1.0]	[2, 1]	0.25	0.15	A	9001		0.443339336	0.442751175	0		0	13.35	1.432986443	1.875737618
U74	13-Apr-17	15:31:01	55	4	[0.35, 1.0]	[0.0, 0.5, 0.5, 0.5]	[1, 2]	0.35	0.25	A	9001		0.466276727	0.465785785	0		0.35	13.35	1.220942302	1.686728088
U74	13-Apr-17	15:31:09	56	4	[0.0, 0.5, 0.5, 0.5]	[0.3, 1.0]	[2, 1]	0.25	0.3	A	9001		0.494482185	0.493924531	0		0	13.7	1.616312801	2.110237331
U74	13-Apr-17	15:31:15	57	4	[0.0, 0.5, 0.5, 0.5]	[0.35, 1.0]	[2, 1]	0.25	0.35	B	9001		0.545573432	0.544802808	0		0.35	13.7	1.283784208	1.828587016
U74	13-Apr-17	15:31:22	58	4	[0.0, 0.5, 0.5, 0.5]	[0.25, 1.0]	[2, 1]	0.25	0.25	A	9001		0.401747603	0.40106707	0		0.5	14.05	1.333251243	1.734318313
U74	13-Apr-17	15:31:30	59	4	[0.25, 1.0]	[0.0, 0.5, 0.5, 0.5]	[1, 2]	0.25	0.25	B	9001		0.527846518	0.527259499	0		0.5	14.55	1.583153739	2.110413238
U74	13-Apr-17	15:31:36	60	4	[0.0, 0.5, 0.5, 0.5]	[0.2, 1.0]	[2, 1]	0.25	0.2	A	9001		0.495061792	0.494542911	0		0.5	15.05	1.333822867	1.828365779
U74	13-Apr-17	15:31:41	61	4	[0.2, 1.0]	[0.0, 0.5, 0.5, 0.5]	[1, 2]	0.2	0.25	B	9001		0.535096027	0.534484774	0		0	15.55	1.153222916	1.68770769
U74	13-Apr-17	15:31:49	62	4	[0.15, 1.0]	[0.0, 0.5, 0.5, 0.5]	[1, 2]	0.15	0.25	B	9001		0.543058855	0.54241567	0		0	15.55	1.333769839	1.876185509
U74	13-Apr-17	15:31:57	63	4	[0.3, 1.0]	[0.0, 0.5, 0.5, 0.5]	[1, 2]	0.3	0.25	A	9001		0.495637978	0.494879329	0		0.3	15.55	1.333283459	1.828162788
U74	13-Apr-17	15:32:21	65	5	[0.2, 1.0]	[0.0, 0.5, 0.5, 0.5]	[1, 2]	0.2	0.25	B	9001		0.540520614	0.539928178	0		0.5	15.85	1.336870581	1.876798758
U74	13-Apr-17	15:32:29	66	5	[0.0, 0.5, 0.5, 0.5]	[0.35, 1.0]	[2, 1]	0.25	0.35	B	9001		0.539002745	0.538423708	0		0.35	16.35	1.33712603	1.875549738
U74	13-Apr-17	15:32:38	67	5	[0.0, 0.5, 0.5, 0.5]	[0.2, 1.0]	[2, 1]	0.25	0.2	A	9001		0.424314079	0.423606462	0		0	16.7	1.517325987	1.940932449
U74	13-Apr-17	15:32:46	68	5	[0.35, 1.0]	[0.0, 0.5, 0.5, 0.5]	[1, 2]	0.35	0.25	A	9001		0.504063237	0.503327681	0		0.35	16.7	1.184365184	1.687692864
U74	13-Apr-17	15:32:54	69	5	[0.0, 0.5, 0.5, 0.5]	[0.15, 1.0]	[2, 1]	0.25	0.15	A	9001		0.473196946	0.472711706	0		0.5	17.05	1.484911035	1.957622741
U74	13-Apr-17	15:33:00	70	5	[0.25, 1.0]	[0.0, 0.5, 0.5, 0.5]	[1, 2]	0.25	0.25	B	9001		0.616612802	0.616033195	0		0	17.55	1.634831435	2.25086463
U74	13-Apr-17	15:33:07	71	5	[0.3, 1.0]	[0.0, 0.5, 0.5, 0.5]	[1, 2]	0.3	0.25	A	9001		0.4456743	0.44511522	0		0.3	17.55	1.618206431	2.063321651
U74	13-Apr-17	15:33:15	72	5	[0.0, 0.5, 0.5, 0.5]	[0.25, 1.0]	[2, 1]	0.25	0.25	A	9001		0.403086715	0.402550158	0		0.5	17.85	1.583323658	1.985873816
U74	13-Apr-17	15:33:24	73	5	[0.15, 1.0]	[0.0, 0.5, 0.5, 0.5]	[1, 2]	0.15	0.25	B	9001		0.47801085	0.477460893	0		0	18.35	2.150830361	2.628291254
U74	13-Apr-17	15:33:33	74	5	[0.0, 0.5, 0.5, 0.5]	[0.3, 1.0]	[2, 1]	0.25	0.3	A	9001		0.456534308	0.456049924	0		0	18.35	1.281828711	1.737878635
U74	13-Apr-17	15:34:08	76	6	[0.0, 0.5, 0.3, 0.5]	[0.25, 1.0]	[2, 1]	0.15	0.25	A	9020	gList_util_step2_0.30.txt	0.461372446	0.460874377	0		0.3	18.35	1.648926752	2.109801129
U74	13-Apr-17	15:34:15	77	6	[0.45, 1.0]	[0.3, 0.5, 0.5, 0.5]	[1, 2]	0.45	0.4	A	9020	gList_util_step2_0.30.txt	0.508323763	0.507731897	0		0.45	18.65	1.368128884	1.875860781
U74	13-Apr-17	15:34:21	78	6	[0.35, 1.0]	[0.3, 0.5, 0.5, 0.5]	[1, 2]	0.35	0.4	B	9020	gList_util_step2_0.30.txt	0.525393808	0.524675357	0		0.3	19.1	1.585754701	2.110430059
U74	13-Apr-17	15:34:27	79	6	[0.3, 1.0]	[0.0, 0.5, 0.3, 0.5]	[1, 2]	0.3	0.15	A	9020	gList_util_step2_0.30.txt	0.511263424	0.510781891	0		0.3	19.4	1.553038969	2.06382086
U74	13-Apr-17	15:34:33	80	6	[0.2, 1.0]	[0.0, 0.5, 0.3, 0.5]	[1, 2]	0.2	0.15	B	9020	gList_util_step2_0.30.txt	0.524385696	0.523905874	0		0.3	19.7	1.586229677	2.110135551
U74	13-Apr-17	15:34:39	81	6	[0.15, 1.0]	[0.0, 0.5, 0.3, 0.5]	[1, 2]	0.15	0.15	B	9020	gList_util_step2_0.30.txt	0.510394726	0.509917755	0		0	20	1.553410739	2.063328494
U74	13-Apr-17	15:34:45	82	6	[0.25, 1.0]	[0.0, 0.5, 0.3, 0.5]	[1, 2]	0.25	0.15	A	9020	gList_util_step2_0.30.txt	0.579953574	0.579300126	0		0.25	20	1.436968997	2.016269123
U74	13-Apr-17	15:34:50	83	6	[0.0, 0.5, 0.3, 0.5]	[0.3, 1.0]	[2, 1]	0.15	0.3	B	9020	gList_util_step2_0.30.txt	0.6057431	0.605049168	0		0.3	20.25	1.27116086	1.876210028
U74	13-Apr-17	15:34:56	84	6	[0.3, 1.0]	[0.3, 0.5, 0.5, 0.5]	[1, 2]	0.3	0.4	B	9020	gList_util_step2_0.30.txt	0.500861285	0.500378897	0		0.3	20.55	1.186706705	1.687085603
U74	13-Apr-17	15:35:01	85	6	[0.0, 0.5, 0.3, 0.5]	[0.2, 1.0]	[2, 1]	0.15	0.2	A	9020	gList_util_step2_0.30.txt	0.552759078	0.552227368	0		0	20.85	1.370254015	1.922481383
U74	13-Apr-17	15:35:07	86	6	[0.3, 0.5, 0.5, 0.5]	[0.4, 1.0]	[2, 1]	0.4	0.4	A	9020	gList_util_step2_0.30.txt	0.467846769	0.467321331	0		0.3	20.85	1.454532548	1.921853879
U74	13-Apr-17	15:35:13	87	6	[0.3, 0.5, 0.5, 0.5]	[0.45, 1.0]	[2, 1]	0.4	0.45	B	9020	gList_util_step2_0.30.txt	0.514078781	0.513528254	0		0.45	21.15	1.220814293	1.734342547
U74	13-Apr-17	15:35:18	88	6	[0.3, 0.5, 0.5, 0.5]	[0.3, 1.0]	[2, 1]	0.4	0.3	A	9020	gList_util_step2_0.30.txt	0.422762568	0.422004774	0		0.3	21.6	1.453423797	1.87542857
U74	13-Apr-17	15:35:24	89	6	[0.3, 0.5, 0.5, 0.5]	[0.35, 1.0]	[2, 1]	0.4	0.35	A	9020	gList_util_step2_0.30.txt	0.500596713	0.500094368	0		0.3	21.9	1.186945904	1.687040272
U74	13-Apr-17	15:35:29	90	6	[0.4, 1.0]	[0.3, 0.5, 0.5, 0.5]	[1, 2]	0.4	0.4	A	9020	gList_util_step2_0.30.txt	0.506746023	0.506178105	0		0.4	22.2	1.370548808	1.876726913
U74	13-Apr-17	15:35:35	91	6	[0.0, 0.5, 0.3, 0.5]	[0.15, 1.0]	[2, 1]	0.15	0.15	A	9020	gList_util_step2_0.30.txt	0.435600881	0.435140446	0		0	22.6	1.487145074	1.92228552
U74	13-Apr-17	15:35:41	92	6	[0.3, 1.0]	[0.0, 0.5, 0.3, 0.5]	[1, 2]	0.3	0.15	A	9020	gList_util_step2_0.30.txt	0.440430466	0.439758201	0		0.3	22.6	1.436585823	1.876344025
U74	13-Apr-17	15:35:46	93	6	[0.2, 1.0]	[0.0, 0.5, 0.3, 0.5]	[1, 2]	0.2	0.15	B	9020	gList_util_step2_0.30.txt	0.652249093	0.651759007	0		0	22.9	1.270479472	1.922238479
U74	13-Apr-17	15:35:52	94	6	[0.0, 0.5, 0.3, 0.5]	[0.2, 1.0]	[2, 1]	0.15	0.2	A	9020	gList_util_step2_0.30.txt	0.497383072	0.49680318	0		0.3	22.9	1.520252248	2.017055428
U74	13-Apr-17	15:35:57	95	6	[0.3, 1.0]	[0.3, 0.5, 0.5, 0.5]	[1, 2]	0.3	0.4	B	9020	gList_util_step2_0.30.txt	0.602686549	0.602026259	0		0.5	23.2	1.603674057	2.205700316
U74	13-Apr-17	15:36:04	96	6	[0.3, 0.5, 0.5, 0.5]	[0.3, 1.0]	[2, 1]	0.4	0.3	A	9020	gList_util_step2_0.30.txt	0.397163774	0.396638906	0		0.5	23.7	1.337439354	1.73407826
U74	13-Apr-17	15:36:09	97	6	[0.25, 1.0]	[0.0, 0.5, 0.3, 0.5]	[1, 2]	0.25	0.15	A	9020	gList_util_step2_0.30.txt	0.575750638	0.575027341	0		0.25	24.2	1.25370194	1.828729281
U74	13-Apr-17	15:36:15	98	6	[0.3, 0.5, 0.5, 0.5]	[0.35, 1.0]	[2, 1]	0.4	0.35	A	9020	gList_util_step2_0.30.txt	0.431159032	0.430599097	0		0.5	24.45	1.304554843	1.73515394
U74	13-Apr-17	15:36:20	99	6	[0.0, 0.5, 0.3, 0.5]	[0.15, 1.0]	[2, 1]	0.15	0.15	A	9020	gList_util_step2_0.30.txt	0.466377082	0.465843375	0		0	24.95	1.220868177	1.686711552
U74	13-Apr-17	15:36:26	100	6	[0.3, 0.5, 0.5, 0.5]	[0.45, 1.0]	[2, 1]	0.4	0.45	B	9020	gList_util_step2_0.30.txt	0.524425325	0.523727972	0		0.45	24.95	1.304557694	1.828285666
U74	13-Apr-17	15:36:31	101	6	[0.35, 1.0]	[0.3, 0.5, 0.5, 0.5]	[1, 2]	0.35	0.4	B	9020	gList_util_step2_0.30.txt	0.735931768	0.735197066	0		0.3	25.4	1.187012617	1.922209684
U74	13-Apr-17	15:36:37	102	6	[0.4, 1.0]	[0.3, 0.5, 0.5, 0.5]	[1, 2]	0.4	0.4	A	9020	gList_util_step2_0.30.txt	0.64656592	0.645860014	0		0.4	25.7	1.370600126	2.01646014
U74	13-Apr-17	15:36:43	103	6	[0.0, 0.5, 0.3, 0.5]	[0.3, 1.0]	[2, 1]	0.15	0.3	B	9020	gList_util_step2_0.30.txt	0.556880191	0.556138362	0		0.3	26.1	1.554200465	2.110338827
U74	13-Apr-17	15:36:49	104	6	[0.45, 1.0]	[0.3, 0.5, 0.5, 0.5]	[1, 2]	0.45	0.4	A	9020	gList_util_step2_0.30.txt	0.480920005	0.480208396	0		0.45	26.4	1.254247335	1.734455731
U74	13-Apr-17	15:36:54	105	6	[0.15, 1.0]	[0.0, 0.5, 0.3, 0.5]	[1, 2]	0.15	0.15	B	9020	gList_util_step2_0.30.txt	0.538319647	0.537602622	0		0.3	26.85	1.854608613	2.392211235
U74	13-Apr-17	15:37:00	106	6	[0.0, 0.5, 0.3, 0.5]	[0.25, 1.0]	[2, 1]	0.15	0.25	B	9020	gList_util_step2_0.30.txt	0.546806772	0.546084045	0		0.25	27.15	1.187894715	1.73397876
U74	13-Apr-17	15:37:06	107	6	[0.3, 0.5, 0.5, 0.5]	[0.4, 1.0]	[2, 1]	0.4	0.4	A	9020	gList_util_step2_0.30.txt	0.500455019	0.499765933	0		0.3	27.4	1.188628561	1.688394494
U74	13-Apr-17	15:37:26	109	7	[0.0, 0.5, 0.3, 0.5]	[0.2, 1.0]	[2, 1]	0.15	0.2	A	9020	gList_util_step2_0.30.txt	0.65981164	0.659245433	0		0.3	27.7	1.217037866	1.876283299
U74	13-Apr-17	15:37:31	110	7	[0.3, 1.0]	[0.0, 0.5, 0.3, 0.5]	[1, 2]	0.3	0.15	A	9020	gList_util_step2_0.30.txt	0.500735842	0.499997149	0		0.3	28	1.422317451	1.9223146
U74	13-Apr-17	15:37:37	111	7	[0.3, 0.5, 0.5, 0.5]	[0.35, 1.0]	[2, 1]	0.4	0.35	A	9020	gList_util_step2_0.30.txt	0.390327659	0.389858671	0		0.3	28.3	3.272103969	3.661962639
U74	13-Apr-17	15:37:45	112	7	[0.4, 1.0]	[0.3, 0.5, 0.5, 0.5]	[1, 2]	0.4	0.4	A	9020	gList_util_step2_0.30.txt	0.42976176	0.429234611	0		0.4	28.6	1.305524752	1.734759362
U74	13-Apr-17	15:37:50	113	7	[0.25, 1.0]	[0.0, 0.5, 0.3, 0.5]	[1, 2]	0.25	0.15	A	9020	gList_util_step2_0.30.txt	0.571897804	0.571329886	0		0.25	29	2.3383588	2.909688686
U74	13-Apr-17	15:37:57	114	7	[0.45, 1.0]	[0.3, 0.5, 0.5, 0.5]	[1, 2]	0.45	0.4	A	9020	gList_util_step2_0.30.txt	0.392082446	0.391527643	0		0.45	29.25	1.15528447	1.546812112
U74	13-Apr-17	15:38:02	115	7	[0.3, 0.5, 0.5, 0.5]	[0.4, 1.0]	[2, 1]	0.4	0.4	A	9020	gList_util_step2_0.30.txt	0.573491795	0.572944404	0		0.3	29.7	1.255431923	1.828376328
U74	13-Apr-17	15:38:08	116	7	[0.15, 1.0]	[0.0, 0.5, 0.3, 0.5]	[1, 2]	0.15	0.15	B	9020	gList_util_step2_0.30.txt	0.618412635	0.617871516	0		0.3	30	1.821747195	2.439618711
U74	13-Apr-17	15:38:14	117	7	[0.3, 0.5, 0.5, 0.5]	[0.45, 1.0]	[2, 1]	0.4	0.45	B	9020	gList_util_step2_0.30.txt	0.485635264	0.485020875	0		0.45	30.3	1.154989107	1.640009982
U74	13-Apr-17	15:38:20	118	7	[0.3, 0.5, 0.5, 0.5]	[0.3, 1.0]	[2, 1]	0.4	0.3	A	9020	gList_util_step2_0.30.txt	0.451602943	0.450998817	0		0.3	30.75	1.189080443	1.640079261
U74	13-Apr-17	15:38:25	119	7	[0.3, 1.0]	[0.3, 0.5, 0.5, 0.5]	[1, 2]	0.3	0.4	B	9020	gList_util_step2_0.30.txt	0.445162262	0.44432749	0		0.3	31.05	1.571958739	2.016286229
U74	13-Apr-17	15:38:31	120	7	[0.0, 0.5, 0.3, 0.5]	[0.15, 1.0]	[2, 1]	0.15	0.15	A	9020	gList_util_step2_0.30.txt	0.508347142	0.507774377	0		0	31.35	1.555903364	2.06367774
U74	13-Apr-17	15:38:37	121	7	[0.0, 0.5, 0.3, 0.5]	[0.3, 1.0]	[2, 1]	0.15	0.3	B	9020	gList_util_step2_0.30.txt	0.531384603	0.530798723	0		0.3	31.35	1.156098144	1.686896867
U74	13-Apr-17	15:38:42	122	7	[0.2, 1.0]	[0.0, 0.5, 0.3, 0.5]	[1, 2]	0.2	0.15	A	9020	gList_util_step2_0.30.txt	0.650305284	0.649628458	0		0.2	31.65	1.272552145	1.922180603
U74	13-Apr-17	15:38:48	123	7	[0.35, 1.0]	[0.3, 0.5, 0.5, 0.5]	[1, 2]	0.35	0.4	A	9020	gList_util_step2_0.30.txt	0.456979063	0.456456476	0		0.35	31.85	1.606526762	2.062983238
U74	13-Apr-17	15:38:53	124	7	[0.0, 0.5, 0.3, 0.5]	[0.25, 1.0]	[2, 1]	0.15	0.25	A	9020	gList_util_step2_0.30.txt	0.504586395	0.504039004	0		0.3	32.2	1.60610624	2.110145244
U74	13-Apr-17	15:39:42	126	8	[0.35, 1.0]	[0.4, 0.5, 0.5, 0.5]	[1, 2]	0.35	0.45	B	9020	gList_util_step3_0.23_0.40.txt	0.476512652	0.475924207	0		0.4	32.5	1.823436695	2.299360901
U74	13-Apr-17	15:39:48	127	8	[0.05, 1.0]	[0.0, 0.5, 0.23, 0.5]	[1, 2]	0.05	0.115	B	9020	gList_util_step3_0.23_0.40.txt	0.687401855	0.686847621	0		0.23	32.9	1.423383153	2.110230774
U74	13-Apr-17	15:39:54	128	8	[0.0, 0.5, 0.23, 0.5]	[0.15, 1.0]	[2, 1]	0.115	0.15	A	9020	gList_util_step3_0.23_0.40.txt	0.549317358	0.548790779	0		0.23	33.13	1.373664945	1.922455724
U74	13-Apr-17	15:40:00	129	8	[0.4, 1.0]	[0.4, 0.5, 0.5, 0.5]	[1, 2]	0.4	0.45	A	9020	gList_util_step3_0.23_0.40.txt	0.492911858	0.492386989	0		0.4	33.36	1.524236227	2.016623217
U74	13-Apr-17	15:40:06	130	8	[0.4, 0.5, 0.5, 0.5]	[0.35, 1.0]	[2, 1]	0.45	0.35	A	9020	gList_util_step3_0.23_0.40.txt	0.49331955	0.492740228	0		0.4	33.76	1.524138153	2.016878381
U74	13-Apr-17	15:40:12	131	8	[0.0, 0.5, 0.23, 0.5]	[0.05, 1.0]	[2, 1]	0.115	0.05	A	9020	gList_util_step3_0.23_0.40.txt	0.451822755	0.451267951	0		0	34.16	1.424340517	1.875608468
U74	13-Apr-17	15:40:17	132	8	[0.15, 1.0]	[0.0, 0.5, 0.23, 0.5]	[1, 2]	0.15	0.115	A	9020	gList_util_step3_0.23_0.40.txt	0.8732311	0.872748427	0		0.15	34.16	1.190285559	2.063033986
U74	13-Apr-17	15:40:23	133	8	[0.4, 0.5, 0.5, 0.5]	[0.4, 1.0]	[2, 1]	0.45	0.4	B	9020	gList_util_step3_0.23_0.40.txt	0.563622223	0.562958796	0		0.4	34.31	1.124544192	1.687502988
U74	13-Apr-17	15:40:29	134	8	[0.0, 0.5, 0.23, 0.5]	[0.1, 1.0]	[2, 1]	0.115	0.1	A	9020	gList_util_step3_0.23_0.40.txt	0.574665835	0.574103049	0		0	34.71	1.724146535	2.298249584
U74	13-Apr-17	15:40:35	135	8	[0.4, 0.5, 0.5, 0.5]	[0.45, 1.0]	[2, 1]	0.45	0.45	B	9020	gList_util_step3_0.23_0.40.txt	0.5014044	0.500922867	0		0.45	34.71	1.374224595	1.875147462
U74	13-Apr-17	15:40:41	136	8	[0.0, 0.5, 0.23, 0.5]	[0.2, 1.0]	[2, 1]	0.115	0.2	B	9020	gList_util_step3_0.23_0.40.txt	0.634758812	0.634212846	0		0.2	35.16	1.241072889	1.875285736
U74	13-Apr-17	15:40:46	137	8	[0.1, 1.0]	[0.0, 0.5, 0.23, 0.5]	[1, 2]	0.1	0.115	B	9020	gList_util_step3_0.23_0.40.txt	0.548476885	0.54800419	0		0	35.36	1.374052395	1.922056585
U74	13-Apr-17	15:40:52	138	8	[0.45, 1.0]	[0.4, 0.5, 0.5, 0.5]	[1, 2]	0.45	0.45	A	9020	gList_util_step3_0.23_0.40.txt	0.460983855	0.460364334	0		0.45	35.36	1.274303796	1.73466813
U74	13-Apr-17	15:40:58	139	8	[0.2, 1.0]	[0.0, 0.5, 0.23, 0.5]	[1, 2]	0.2	0.115	A	9020	gList_util_step3_0.23_0.40.txt	0.676010991	0.67543338	0		0.2	35.81	1.341261682	2.016695062
U74	13-Apr-17	15:41:04	140	8	[0.4, 0.5, 0.5, 0.5]	[0.4, 1.0]	[2, 1]	0.45	0.4	B	9020	gList_util_step3_0.23_0.40.txt	0.522600118	0.521947811	0		0.4	36.01	1.541300855	2.063248666
U74	13-Apr-17	15:41:09	141	8	[0.15, 1.0]	[0.0, 0.5, 0.23, 0.5]	[1, 2]	0.15	0.115	B	9020	gList_util_step3_0.23_0.40.txt	0.643444081	0.64288215	0		0.23	36.41	1.608441205	2.251323355
U74	13-Apr-17	15:41:16	142	8	[0.35, 1.0]	[0.4, 0.5, 0.5, 0.5]	[1, 2]	0.35	0.45	B	9020	gList_util_step3_0.23_0.40.txt	0.451024761	0.450409517	0		0.5	36.64	1.424940366	1.875349883
U74	13-Apr-17	15:41:21	143	8	[0.2, 1.0]	[0.0, 0.5, 0.23, 0.5]	[1, 2]	0.2	0.115	A	9020	gList_util_step3_0.23_0.40.txt	0.568319806	0.567683464	0		0.2	37.14	1.308413664	1.876097129
U74	13-Apr-17	15:41:27	144	8	[0.1, 1.0]	[0.0, 0.5, 0.23, 0.5]	[1, 2]	0.1	0.115	B	9020	gList_util_step3_0.23_0.40.txt	0.63805228	0.637502609	0		0	37.34	1.191092105	1.828594714
U74	13-Apr-17	15:41:32	145	8	[0.0, 0.5, 0.23, 0.5]	[0.05, 1.0]	[2, 1]	0.115	0.05	A	9020	gList_util_step3_0.23_0.40.txt	0.502485497	0.501877665	0		0	37.34	1.608261307	2.110138972
U74	13-Apr-17	15:41:38	146	8	[0.4, 1.0]	[0.4, 0.5, 0.5, 0.5]	[1, 2]	0.4	0.45	A	9020	gList_util_step3_0.23_0.40.txt	0.449632336	0.449161066	0		0.4	37.34	1.191321895	1.640482962
U74	13-Apr-17	15:41:44	147	8	[0.0, 0.5, 0.23, 0.5]	[0.15, 1.0]	[2, 1]	0.115	0.15	A	9020	gList_util_step3_0.23_0.40.txt	0.553512026	0.553025931	0		0	37.74	1.274607712	1.827633644
U74	13-Apr-17	15:41:50	148	8	[0.4, 0.5, 0.5, 0.5]	[0.35, 1.0]	[2, 1]	0.45	0.35	A	9020	gList_util_step3_0.23_0.40.txt	0.47704978	0.476490699	0		0.4	37.74	1.587225244	2.063715944
U74	13-Apr-17	15:41:56	149	8	[0.05, 1.0]	[0.0, 0.5, 0.23, 0.5]	[1, 2]	0.05	0.115	B	9020	gList_util_step3_0.23_0.40.txt	0.713052822	0.712480627	0		0	38.14	1.491989484	2.204470112
U74	13-Apr-17	15:42:02	150	8	[0.4, 0.5, 0.5, 0.5]	[0.45, 1.0]	[2, 1]	0.45	0.45	B	9020	gList_util_step3_0.23_0.40.txt	0.495805332	0.495147037	0		0.45	38.14	1.520792796	2.015939834
U74	13-Apr-17	15:42:08	151	8	[0.45, 1.0]	[0.4, 0.5, 0.5, 0.5]	[1, 2]	0.45	0.45	A	9020	gList_util_step3_0.23_0.40.txt	0.521497069	0.521016676	0		0.45	38.59	1.542203765	2.063220441
U74	13-Apr-17	15:42:14	152	8	[0.0, 0.5, 0.23, 0.5]	[0.1, 1.0]	[2, 1]	0.115	0.1	A	9020	gList_util_step3_0.23_0.40.txt	0.476963965	0.476222421	0		0	39.04	1.587318472	2.063540893
U74	13-Apr-17	15:42:19	153	8	[0.0, 0.5, 0.23, 0.5]	[0.2, 1.0]	[2, 1]	0.115	0.2	A	9020	gList_util_step3_0.23_0.40.txt	0.488426388	0.487944	0		0	39.04	1.575509938	2.063453937
U74	13-Apr-17	15:42:41	155	9	[0.05, 1.0]	[0.0, 0.5, 0.23, 0.5]	[1, 2]	0.05	0.115	B	9020	gList_util_step3_0.23_0.40.txt	0.64462924	0.643819842	0		0	39.04	1.231591907	1.87541175
U74	13-Apr-17	15:42:47	156	9	[0.0, 0.5, 0.23, 0.5]	[0.15, 1.0]	[2, 1]	0.115	0.15	A	9020	gList_util_step3_0.23_0.40.txt	0.45844647	0.457743415	0		0	39.04	1.558605251	2.016348666
U74	13-Apr-17	15:42:53	157	9	[0.15, 1.0]	[0.0, 0.5, 0.23, 0.5]	[1, 2]	0.15	0.115	A	9020	gList_util_step3_0.23_0.40.txt	0.741096059	0.740538975	0		0.15	39.04	1.275641483	2.016180457
U74	13-Apr-17	15:42:58	158	9	[0.0, 0.5, 0.23, 0.5]	[0.2, 1.0]	[2, 1]	0.115	0.2	B	9020	gList_util_step3_0.23_0.40.txt	0.6712906	0.670756323	0		0.2	39.19	1.392401681	2.063158004
U74	13-Apr-17	15:43:04	159	9	[0.45, 1.0]	[0.4, 0.5, 0.5, 0.5]	[1, 2]	0.45	0.45	A	9020	gList_util_step3_0.23_0.40.txt	0.487945995	0.487410293	0		0.45	39.39	1.575987194	2.063397488
U74	13-Apr-17	15:43:10	160	9	[0.4, 1.0]	[0.4, 0.5, 0.5, 0.5]	[1, 2]	0.4	0.45	B	9020	gList_util_step3_0.23_0.40.txt	0.502578154	0.501889354	0		0.5	39.84	1.937540621	2.439429975
U74	13-Apr-17	15:43:16	161	9	[0.1, 1.0]	[0.0, 0.5, 0.23, 0.5]	[1, 2]	0.1	0.115	B	9020	gList_util_step3_0.23_0.40.txt	0.568332636	0.567848252	0		0.23	40.34	1.542540182	2.110388434
U74	13-Apr-17	15:43:22	162	9	[0.4, 0.5, 0.5, 0.5]	[0.45, 1.0]	[2, 1]	0.45	0.45	B	9020	gList_util_step3_0.23_0.40.txt	0.51497884	0.514254117	0		0.45	40.57	1.126433831	1.640687948
U74	13-Apr-17	15:43:27	163	9	[0.2, 1.0]	[0.0, 0.5, 0.23, 0.5]	[1, 2]	0.2	0.115	A	9020	gList_util_step3_0.23_0.40.txt	0.608591814	0.608029598	0		0.2	41.02	1.643535236	2.251564834
U74	13-Apr-17	15:43:33	164	9	[0.4, 0.5, 0.5, 0.5]	[0.4, 1.0]	[2, 1]	0.45	0.4	B	9020	gList_util_step3_0.23_0.40.txt	0.491847296	0.491306748	0		0.4	41.22	1.242771227	1.734077974
U74	13-Apr-17	15:43:39	165	9	[0.0, 0.5, 0.23, 0.5]	[0.05, 1.0]	[2, 1]	0.115	0.05	A	9020	gList_util_step3_0.23_0.40.txt	0.541432933	0.540895235	0		0	41.62	1.1932275	1.734122735
U74	13-Apr-17	15:43:44	166	9	[0.4, 0.5, 0.5, 0.5]	[0.35, 1.0]	[2, 1]	0.45	0.35	B	9020	gList_util_step3_0.23_0.40.txt	0.651632993	0.651057947	0		0.35	41.62	1.459548303	2.11060625
U74	13-Apr-17	15:43:50	167	9	[0.0, 0.5, 0.23, 0.5]	[0.1, 1.0]	[2, 1]	0.115	0.1	A	9020	gList_util_step3_0.23_0.40.txt	0.55647706	0.555934516	0		0	41.97	1.460398184	2.016332701
U74	13-Apr-17	15:43:56	168	9	[0.35, 1.0]	[0.4, 0.5, 0.5, 0.5]	[1, 2]	0.35	0.45	A	9020	gList_util_step3_0.23_0.40.txt	0.469477253	0.468698646	0		0.35	41.97	1.359592722	1.828291368
U74	13-Apr-17	15:44:21	170	10	[0.4, 0.5, 0.5, 0.5]	[0.35, 1.0]	[2, 1]	0.45	0.35	A	9020	gList_util_step3_0.23_0.40.txt	0.525623883	0.524869225	0		0.4	42.32	1.397080163	1.921949388
U74	13-Apr-17	15:44:27	171	10	[0.1, 1.0]	[0.0, 0.5, 0.23, 0.5]	[1, 2]	0.1	0.115	B	9020	gList_util_step3_0.23_0.40.txt	0.674109378	0.67362756	0		0.23	42.72	1.577815537	2.251443097
U74	13-Apr-17	15:44:33	172	10	[0.0, 0.5, 0.23, 0.5]	[0.05, 1.0]	[2, 1]	0.115	0.05	A	9020	gList_util_step3_0.23_0.40.txt	0.473283901	0.472644708	0		0	42.95	1.403510581	1.876155289
U74	13-Apr-17	15:44:39	173	10	[0.0, 0.5, 0.23, 0.5]	[0.1, 1.0]	[2, 1]	0.115	0.1	A	9020	gList_util_step3_0.23_0.40.txt	0.517520787	0.516820582	0		0.23	42.95	1.593872053	2.110692635
U74	13-Apr-17	15:44:44	174	10	[0.05, 1.0]	[0.0, 0.5, 0.23, 0.5]	[1, 2]	0.05	0.115	B	9020	gList_util_step3_0.23_0.40.txt	0.870274334	0.869627443	0		0.23	43.18	1.194184579	2.063812022
U74	13-Apr-17	15:44:50	175	10	[0.4, 0.5, 0.5, 0.5]	[0.4, 1.0]	[2, 1]	0.45	0.4	B	9020	gList_util_step3_0.23_0.40.txt	0.468700642	0.468172068	0		0.4	43.41	1.454280806	1.922452873
U74	13-Apr-17	15:44:56	176	10	[0.45, 1.0]	[0.4, 0.5, 0.5, 0.5]	[1, 2]	0.45	0.45	A	9020	gList_util_step3_0.23_0.40.txt	0.521818946	0.52120028	0		0.45	43.81	1.542182382	2.063382663
U74	13-Apr-17	15:45:02	177	10	[0.4, 1.0]	[0.4, 0.5, 0.5, 0.5]	[1, 2]	0.4	0.45	A	9020	gList_util_step3_0.23_0.40.txt	0.495830991	0.495253094	0		0.4	44.26	1.943889786	2.43914288
U74	13-Apr-17	15:45:08	178	10	[0.15, 1.0]	[0.0, 0.5, 0.23, 0.5]	[1, 2]	0.15	0.115	B	9020	gList_util_step3_0.23_0.40.txt	0.656587736	0.65611276	0		0.23	44.66	1.877645219	2.533757979
U74	13-Apr-17	15:45:14	179	10	[0.35, 1.0]	[0.4, 0.5, 0.5, 0.5]	[1, 2]	0.35	0.45	B	9020	gList_util_step3_0.23_0.40.txt	0.462400515	0.461633312	0		0.4	44.89	1.460874301	1.922507613
U74	13-Apr-17	15:45:20	180	10	[0.0, 0.5, 0.23, 0.5]	[0.2, 1.0]	[2, 1]	0.115	0.2	B	9020	gList_util_step3_0.23_0.40.txt	0.794541942	0.794062975	0		0.2	45.29	1.644601793	2.438664768
U74	13-Apr-17	15:45:26	181	10	[0.2, 1.0]	[0.0, 0.5, 0.23, 0.5]	[1, 2]	0.2	0.115	A	9020	gList_util_step3_0.23_0.40.txt	0.528667035	0.528136179	0		0.2	45.49	1.3944926	1.92262878
U74	13-Apr-17	15:45:32	182	10	[0.4, 0.5, 0.5, 0.5]	[0.45, 1.0]	[2, 1]	0.45	0.45	B	9020	gList_util_step3_0.23_0.40.txt	0.530796157	0.530300654	0		0.45	45.69	1.344417448	1.874718103
U74	13-Apr-17	15:45:38	183	10	[0.0, 0.5, 0.23, 0.5]	[0.15, 1.0]	[2, 1]	0.115	0.15	A	9020	gList_util_step3_0.23_0.40.txt	0.550875997	0.550300951	0		0.23	46.14	1.278152353	1.828453304
U74	14-Apr-17	14:51:34	1	2	[0.3, 1.0]	[0.0, 0.5, 0.5, 0.5]	[1, 2]	0.3	0.25	A	9001		0.42754283	0.426717182	0		0.3	0	1.758573434	2.185290616
U74	14-Apr-17	14:51:40	2	2	[0.0, 0.5, 0.5, 0.5]	[0.3, 1.0]	[2, 1]	0.25	0.3	B	9001		0.456299101	0.455613722	0		0.3	0.3	1.278609368	1.73422309
U74	14-Apr-17	14:51:45	3	2	[0.35, 1.0]	[0.0, 0.5, 0.5, 0.5]	[1, 2]	0.35	0.25	A	9001		0.43007936	0.429353782	0		0.35	0.6	2.150485106	2.579838888
U74	14-Apr-17	14:51:51	4	2	[0.2, 1.0]	[0.0, 0.5, 0.5, 0.5]	[1, 2]	0.2	0.25	A	9001		0.45682682	0.456092689	0		0.2	0.95	1.184134823	1.640227513
U74	14-Apr-17	14:51:57	5	2	[0.0, 0.5, 0.5, 0.5]	[0.15, 1.0]	[2, 1]	0.25	0.15	A	9001		0.424119641	0.423439964	0		0.5	1.15	1.404306864	1.827746828
U74	14-Apr-17	14:52:02	6	2	[0.25, 1.0]	[0.0, 0.5, 0.5, 0.5]	[1, 2]	0.25	0.25	A	9001		0.400443273	0.399874214	0		0.25	1.65	1.334601189	1.734475403
U74	14-Apr-17	14:52:08	7	2	[0.15, 1.0]	[0.0, 0.5, 0.5, 0.5]	[1, 2]	0.15	0.25	B	9001		0.56674007	0.566171582	0		0	1.9	1.967137365	2.533308947
U74	14-Apr-17	14:52:14	8	2	[0.0, 0.5, 0.5, 0.5]	[0.2, 1.0]	[2, 1]	0.25	0.2	A	9001		0.396860428	0.39607954	0		0	1.9	1.338198574	1.734278114
U74	14-Apr-17	14:52:20	9	2	[0.0, 0.5, 0.5, 0.5]	[0.25, 1.0]	[2, 1]	0.25	0.25	A	9001		0.588596364	0.587905568	0		0	1.9	1.334509102	1.92241467
U74	14-Apr-17	14:52:25	10	2	[0.0, 0.5, 0.5, 0.5]	[0.35, 1.0]	[2, 1]	0.25	0.35	B	9001		0.432073631	0.431495734	0		0.35	1.9	1.584880872	2.016376606
U74	14-Apr-17	14:52:31	11	2	[0.0, 0.5, 0.5, 0.5]	[0.35, 1.0]	[2, 1]	0.25	0.35	B	9001		0.499264158	0.498473863	0		0.35	2.25	1.517942372	2.016416235
U74	14-Apr-17	14:52:37	12	2	[0.0, 0.5, 0.5, 0.5]	[0.3, 1.0]	[2, 1]	0.25	0.3	B	9001		0.457527025	0.456845352	0		0.3	2.6	1.417966834	1.874812185
U74	14-Apr-17	14:52:43	13	2	[0.25, 1.0]	[0.0, 0.5, 0.5, 0.5]	[1, 2]	0.25	0.25	A	9001		0.498854185	0.498331883	0		0.25	2.9	1.518013647	2.01634553
U74	14-Apr-17	14:52:49	14	2	[0.35, 1.0]	[0.0, 0.5, 0.5, 0.5]	[1, 2]	0.35	0.25	A	9001		0.43575341	0.435160403	0		0.35	3.15	1.251829407	1.686989809
U74	14-Apr-17	14:52:54	15	2	[0.3, 1.0]	[0.0, 0.5, 0.5, 0.5]	[1, 2]	0.3	0.25	A	9001		0.421704564	0.421011772	0		0.3	3.5	1.453964915	1.874976688
U74	14-Apr-17	14:52:59	16	2	[0.0, 0.5, 0.5, 0.5]	[0.2, 1.0]	[2, 1]	0.25	0.2	A	9001		0.427547392	0.427002567	0		0.5	3.8	1.401884374	1.828886941
U74	14-Apr-17	14:53:05	17	2	[0.15, 1.0]	[0.0, 0.5, 0.5, 0.5]	[1, 2]	0.15	0.25	B	9001		0.461712284	0.46118257	0		0	4.3	1.601755908	2.062938478
U74	14-Apr-17	14:53:11	18	2	[0.0, 0.5, 0.5, 0.5]	[0.15, 1.0]	[2, 1]	0.25	0.15	A	9001		0.38600213	0.38545588	0		0.5	4.3	1.301940766	1.687396646
U74	14-Apr-17	14:53:16	19	2	[0.2, 1.0]	[0.0, 0.5, 0.5, 0.5]	[1, 2]	0.2	0.25	B	9001		0.525394663	0.524688757	0		0.5	4.8	1.586018703	2.11070746
U74	14-Apr-17	14:53:22	20	2	[0.0, 0.5, 0.5, 0.5]	[0.25, 1.0]	[2, 1]	0.25	0.25	A	9001		0.403908371	0.403385499	0		0.5	5.3	1.518814491	1.92219999
U74	14-Apr-17	14:53:46	22	3	[0.0, 0.5, 0.5, 0.5]	[0.15, 1.0]	[2, 1]	0.25	0.15	A	9001		0.426148124	0.425457043	0		0.5	5.8	1.214926134	1.640383177
U74	14-Apr-17	14:53:51	23	3	[0.0, 0.5, 0.5, 0.5]	[0.25, 1.0]	[2, 1]	0.25	0.25	A	9001		0.515655381	0.515157312	0		0	6.3	1.218625299	1.733782611
U74	14-Apr-17	14:53:57	24	3	[0.3, 1.0]	[0.0, 0.5, 0.5, 0.5]	[1, 2]	0.3	0.25	A	9001		0.385748107	0.385102356	0		0.3	6.3	1.302271197	1.687373553
U74	14-Apr-17	14:54:02	25	3	[0.2, 1.0]	[0.0, 0.5, 0.5, 0.5]	[1, 2]	0.2	0.25	B	9001		0.615977885	0.615403695	0		0	6.6	2.152914438	2.768318133
U74	14-Apr-17	14:54:09	26	3	[0.0, 0.5, 0.5, 0.5]	[0.3, 1.0]	[2, 1]	0.25	0.3	A	9001		0.52661717	0.525896153	0		0	6.6	1.302539475	1.828435628
U74	14-Apr-17	14:54:15	27	3	[0.0, 0.5, 0.5, 0.5]	[0.35, 1.0]	[2, 1]	0.25	0.35	B	9001		0.440030186	0.439432618	0		0.35	6.6	1.435804936	1.875237554
U74	14-Apr-17	14:54:21	28	3	[0.35, 1.0]	[0.0, 0.5, 0.5, 0.5]	[1, 2]	0.35	0.25	A	9001		0.427263148	0.426706349	0		0.35	6.95	1.119610831	1.54631718
U74	14-Apr-17	14:54:26	29	3	[0.0, 0.5, 0.5, 0.5]	[0.2, 1.0]	[2, 1]	0.25	0.2	A	9001		0.471988124	0.471398823	0		0.5	7.3	1.404047993	1.875446817
U74	14-Apr-17	14:54:32	30	3	[0.15, 1.0]	[0.0, 0.5, 0.5, 0.5]	[1, 2]	0.15	0.25	B	9001		0.519519619	0.518928893	0		0.5	7.8	1.403778574	1.922707467
U74	14-Apr-17	14:54:38	31	3	[0.25, 1.0]	[0.0, 0.5, 0.5, 0.5]	[1, 2]	0.25	0.25	B	9001		0.529924038	0.529382064	0		0	8.3	1.486641589	2.016023653
U74	14-Apr-17	14:54:43	32	3	[0.3, 1.0]	[0.0, 0.5, 0.5, 0.5]	[1, 2]	0.3	0.25	A	9001		0.439893053	0.439336254	0		0.3	8.3	1.436258244	1.875594498
U74	14-Apr-17	14:54:49	33	3	[0.15, 1.0]	[0.0, 0.5, 0.5, 0.5]	[1, 2]	0.15	0.25	B	9001		0.713278906	0.712750332	0		0	8.6	1.303222288	2.01597262
U74	14-Apr-17	14:54:55	34	3	[0.25, 1.0]	[0.0, 0.5, 0.5, 0.5]	[1, 2]	0.25	0.25	A	9001		0.530980332	0.530176921	0		0.25	8.6	1.48654437	2.016721291
U74	14-Apr-17	14:55:01	35	3	[0.0, 0.5, 0.5, 0.5]	[0.35, 1.0]	[2, 1]	0.25	0.35	B	9001		0.564165907	0.563489081	0		0.35	8.85	1.453111328	2.016600409
U74	14-Apr-17	14:55:06	36	3	[0.0, 0.5, 0.5, 0.5]	[0.2, 1.0]	[2, 1]	0.25	0.2	A	9001		0.529254625	0.528718638	0		0	9.2	1.487281352	2.015999989
U74	14-Apr-17	14:55:12	37	3	[0.35, 1.0]	[0.0, 0.5, 0.5, 0.5]	[1, 2]	0.35	0.25	A	9001		0.425402019	0.424723767	0		0.35	9.2	1.403532534	1.828256301
U74	14-Apr-17	14:55:18	38	3	[0.0, 0.5, 0.5, 0.5]	[0.15, 1.0]	[2, 1]	0.25	0.15	A	9001		0.50633548	0.505772694	0		0.5	9.55	1.370083526	1.87585622
U74	14-Apr-17	14:55:23	39	3	[0.0, 0.5, 0.5, 0.5]	[0.3, 1.0]	[2, 1]	0.25	0.3	A	9001		0.365472974	0.364896503	0		0.5	10.05	1.369002429	1.733898932
U74	14-Apr-17	14:55:29	40	3	[0.0, 0.5, 0.5, 0.5]	[0.25, 1.0]	[2, 1]	0.25	0.25	A	9001		0.389066664	0.388482781	0		0.5	10.55	1.486902455	1.875385235
U74	14-Apr-17	14:55:35	41	3	[0.2, 1.0]	[0.0, 0.5, 0.5, 0.5]	[1, 2]	0.2	0.25	B	9001		0.521021523	0.5203695	0		0	11.05	1.120029357	1.640398857
U74	14-Apr-17	14:56:14	43	4	[0.0, 0.5, 0.5, 0.5]	[0.15, 1.0]	[2, 1]	0.25	0.15	A	9001		0.433380242	0.432735062	0		0.5	11.05	1.583887015	2.016622076
U74	14-Apr-17	14:56:20	44	4	[0.0, 0.5, 0.5, 0.5]	[0.35, 1.0]	[2, 1]	0.25	0.35	B	9001		0.525236718	0.524702442	0		0.35	11.55	1.303906527	1.828608969
U74	14-Apr-17	14:56:25	45	4	[0.0, 0.5, 0.5, 0.5]	[0.25, 1.0]	[2, 1]	0.25	0.25	A	9001		0.454651512	0.454092432	0		0.5	11.9	1.186590955	1.640683387
U74	14-Apr-17	14:56:30	46	4	[0.0, 0.5, 0.5, 0.5]	[0.3, 1.0]	[2, 1]	0.25	0.3	A	9001		0.524888041	0.52426738	0		0	12.4	1.304358125	1.828625505
U74	14-Apr-17	14:56:35	47	4	[0.35, 1.0]	[0.0, 0.5, 0.5, 0.5]	[1, 2]	0.35	0.25	A	9001		0.460229482	0.459675534	0		0.35	12.4	1.603907553	2.063583087
U74	14-Apr-17	14:56:40	48	4	[0.3, 1.0]	[0.0, 0.5, 0.5, 0.5]	[1, 2]	0.3	0.25	A	9001		0.648144516	0.647428916	0		0.3	12.75	2.121154645	2.768583561
U74	14-Apr-17	14:56:46	49	4	[0.15, 1.0]	[0.0, 0.5, 0.5, 0.5]	[1, 2]	0.15	0.25	B	9001		0.584452729	0.583785026	0		0	13.05	1.338683813	1.922468839
U74	14-Apr-17	14:56:52	50	4	[0.0, 0.5, 0.5, 0.5]	[0.2, 1.0]	[2, 1]	0.25	0.2	A	9001		0.453177833	0.452645552	0		0.5	13.05	1.187513537	1.640159089
U74	14-Apr-17	14:56:57	51	4	[0.2, 1.0]	[0.0, 0.5, 0.5, 0.5]	[1, 2]	0.2	0.25	B	9001		0.576072801	0.575580719	0		0.5	13.55	1.487870082	2.063450801
U74	14-Apr-17	14:57:02	52	4	[0.25, 1.0]	[0.0, 0.5, 0.5, 0.5]	[1, 2]	0.25	0.25	A	9001		0.555799664	0.555250848	0		0.25	14.05	1.555131029	2.110381877
U74	14-Apr-17	14:57:07	53	4	[0.0, 0.5, 0.5, 0.5]	[0.35, 1.0]	[2, 1]	0.25	0.35	B	9001		0.557747463	0.557072918	0		0.35	14.3	1.271307401	1.828380319
U74	14-Apr-17	14:57:12	54	4	[0.0, 0.5, 0.5, 0.5]	[0.3, 1.0]	[2, 1]	0.25	0.3	A	9001		0.572086825	0.571435373	0		0	14.65	1.304401745	1.875837118
U74	14-Apr-17	14:57:17	55	4	[0.0, 0.5, 0.5, 0.5]	[0.2, 1.0]	[2, 1]	0.25	0.2	A	9001		0.363081275	0.36240787	0		0.5	14.65	1.371552643	1.733960513
U74	14-Apr-17	14:57:22	56	4	[0.25, 1.0]	[0.0, 0.5, 0.5, 0.5]	[1, 2]	0.25	0.25	A	9001		0.558149739	0.557581821	0		0.25	15.15	1.271137767	1.828719587
U74	14-Apr-17	14:57:28	57	4	[0.2, 1.0]	[0.0, 0.5, 0.5, 0.5]	[1, 2]	0.2	0.25	B	9001		0.651462788	0.65092395	0		0	15.4	1.271490435	1.922414385
U74	14-Apr-17	14:57:33	58	4	[0.3, 1.0]	[0.0, 0.5, 0.5, 0.5]	[1, 2]	0.3	0.25	A	9001		0.42961921	0.429037322	0		0.3	15.4	1.305212853	1.734250175
U74	14-Apr-17	14:57:38	59	4	[0.0, 0.5, 0.5, 0.5]	[0.25, 1.0]	[2, 1]	0.25	0.25	A	9001		0.432975115	0.432432001	0		0	15.7	1.254880541	1.687312542
U74	14-Apr-17	14:57:43	60	4	[0.35, 1.0]	[0.0, 0.5, 0.5, 0.5]	[1, 2]	0.35	0.25	A	9001		0.392751575	0.392001478	0		0.35	15.7	1.153953625	1.545955103
U74	14-Apr-17	14:57:48	61	4	[0.0, 0.5, 0.5, 0.5]	[0.15, 1.0]	[2, 1]	0.25	0.15	A	9001		0.453120242	0.452398371	0		0	16.05	1.187971977	1.640370347
U74	14-Apr-17	14:57:53	62	4	[0.15, 1.0]	[0.0, 0.5, 0.5, 0.5]	[1, 2]	0.15	0.25	B	9001		0.501281237	0.500648601	0		0.5	16.05	1.421737559	1.92238616
U74	14-Apr-17	14:58:35	64	5	[0.28, 0.5, 0.5, 0.5]	[0.3, 1.0]	[2, 1]	0.39	0.3	A	9020	gList_util_step2_0.28.txt	0.610402195	0.60981375	0		0.28	16.55	1.218706268	1.828520018
U74	14-Apr-17	14:58:40	65	5	[0.0, 0.5, 0.28, 0.5]	[0.2, 1.0]	[2, 1]	0.14	0.2	A	9020	gList_util_step2_0.28.txt	0.505803484	0.505327653	0		0	16.83	1.605313094	2.110640747
U74	14-Apr-17	14:58:45	66	5	[0.3, 1.0]	[0.28, 0.5, 0.5, 0.5]	[1, 2]	0.3	0.39	B	9020	gList_util_step2_0.28.txt	0.527108966	0.526559294	0		0.5	16.83	1.489229436	2.015788731
U74	14-Apr-17	14:58:51	67	5	[0.0, 0.5, 0.28, 0.5]	[0.1, 1.0]	[2, 1]	0.14	0.1	A	9020	gList_util_step2_0.28.txt	0.410020333	0.409531388	0		0.28	17.33	1.888663172	2.29819456
U74	14-Apr-17	14:58:56	68	5	[0.5, 1.0]	[0.28, 0.5, 0.5, 0.5]	[1, 2]	0.5	0.39	A	9020	gList_util_step2_0.28.txt	0.507630687	0.507073602	0		0.5	17.61	1.555674714	2.062748316
U74	14-Apr-17	14:59:01	69	5	[0.4, 1.0]	[0.28, 0.5, 0.5, 0.5]	[1, 2]	0.4	0.39	A	9020	gList_util_step2_0.28.txt	0.433794206	0.433321226	0		0.4	18.11	1.488628732	1.921949958
U74	14-Apr-17	14:59:07	70	5	[0.28, 0.5, 0.5, 0.5]	[0.4, 1.0]	[2, 1]	0.39	0.4	B	9020	gList_util_step2_0.28.txt	0.479058875	0.478438784	0		0.4	18.51	1.256526705	1.734965489
U74	14-Apr-17	14:59:12	71	5	[0.15, 1.0]	[0.0, 0.5, 0.28, 0.5]	[1, 2]	0.15	0.14	B	9020	gList_util_step2_0.28.txt	0.538353859	0.537803046	0		0	18.91	1.57299365	2.110796696
U74	14-Apr-17	14:59:17	72	5	[0.0, 0.5, 0.28, 0.5]	[0.15, 1.0]	[2, 1]	0.14	0.15	A	9020	gList_util_step2_0.28.txt	0.456399741	0.455900817	0		0.28	18.91	1.606775939	2.062676756
U74	14-Apr-17	14:59:22	73	5	[0.28, 0.5, 0.5, 0.5]	[0.5, 1.0]	[2, 1]	0.39	0.5	B	9020	gList_util_step2_0.28.txt	0.413833538	0.413348584	0		0.5	19.19	1.889771639	2.303120223
U74	14-Apr-17	14:59:28	74	5	[0.1, 1.0]	[0.0, 0.5, 0.28, 0.5]	[1, 2]	0.1	0.14	B	9020	gList_util_step2_0.28.txt	0.574146669	0.573494076	0		0.28	19.69	1.490201911	2.063695987
U74	14-Apr-17	14:59:33	75	5	[0.0, 0.5, 0.28, 0.5]	[0.25, 1.0]	[2, 1]	0.14	0.25	B	9020	gList_util_step2_0.28.txt	0.5119833	0.511427356	0		0.25	19.97	1.223148687	1.734576043
U74	14-Apr-17	14:59:38	76	5	[0.28, 0.5, 0.5, 0.5]	[0.45, 1.0]	[2, 1]	0.39	0.45	B	9020	gList_util_step2_0.28.txt	0.477761673	0.477195465	0		0.45	20.22	1.256962907	1.734158373
U74	14-Apr-17	14:59:43	77	5	[0.28, 0.5, 0.5, 0.5]	[0.35, 1.0]	[2, 1]	0.39	0.35	A	9020	gList_util_step2_0.28.txt	0.554160912	0.55356648	0		0.5	20.67	1.556932002	2.110498482
U74	14-Apr-17	14:59:48	78	5	[0.25, 1.0]	[0.0, 0.5, 0.28, 0.5]	[1, 2]	0.25	0.14	A	9020	gList_util_step2_0.28.txt	0.540106935	0.539637376	0		0.25	21.17	1.523214431	2.062851807
U74	14-Apr-17	14:59:54	79	5	[0.2, 1.0]	[0.0, 0.5, 0.28, 0.5]	[1, 2]	0.2	0.14	B	9020	gList_util_step2_0.28.txt	0.654357403	0.653701959	0		0.28	21.42	1.456565308	2.110267267
U74	14-Apr-17	14:59:59	80	5	[0.45, 1.0]	[0.28, 0.5, 0.5, 0.5]	[1, 2]	0.45	0.39	A	9020	gList_util_step2_0.28.txt	0.65758929	0.656807263	0		0.45	21.7	1.40670455	2.063511813
U74	14-Apr-17	15:00:04	81	5	[0.35, 1.0]	[0.28, 0.5, 0.5, 0.5]	[1, 2]	0.35	0.39	B	9020	gList_util_step2_0.28.txt	0.606227769	0.605731411	0		0.28	22.15	1.457127809	2.06285922
U74	14-Apr-17	15:00:10	82	5	[0.2, 1.0]	[0.0, 0.5, 0.28, 0.5]	[1, 2]	0.2	0.14	A	9020	gList_util_step2_0.28.txt	0.811045209	0.810239233	0		0.2	22.43	1.723315185	2.533554418
U74	14-Apr-17	15:00:16	83	5	[0.28, 0.5, 0.5, 0.5]	[0.45, 1.0]	[2, 1]	0.39	0.45	B	9020	gList_util_step2_0.28.txt	0.497694116	0.496880157	0		0.45	22.63	1.190393611	1.687273768
U74	14-Apr-17	15:00:21	84	5	[0.28, 0.5, 0.5, 0.5]	[0.3, 1.0]	[2, 1]	0.39	0.3	A	9020	gList_util_step2_0.28.txt	0.43263043	0.432090737	0		0.28	23.08	1.490364702	1.922455439
U74	14-Apr-17	15:00:26	85	5	[0.0, 0.5, 0.28, 0.5]	[0.25, 1.0]	[2, 1]	0.14	0.25	B	9020	gList_util_step2_0.28.txt	0.615919725	0.61534639	0		0.25	23.36	1.307097645	1.922444035
U74	14-Apr-17	15:00:31	86	5	[0.0, 0.5, 0.28, 0.5]	[0.2, 1.0]	[2, 1]	0.14	0.2	A	9020	gList_util_step2_0.28.txt	0.687621096	0.687044625	0		0.28	23.61	1.423694482	2.110739106
U74	14-Apr-17	15:00:36	87	5	[0.4, 1.0]	[0.28, 0.5, 0.5, 0.5]	[1, 2]	0.4	0.39	A	9020	gList_util_step2_0.28.txt	0.497599178	0.497033825	0		0.4	23.89	1.190534736	1.687568561
U74	14-Apr-17	15:00:41	88	5	[0.0, 0.5, 0.28, 0.5]	[0.1, 1.0]	[2, 1]	0.14	0.1	A	9020	gList_util_step2_0.28.txt	0.592084841	0.591522055	0		0.28	24.29	1.424499317	2.016021372
U74	14-Apr-17	15:00:47	89	5	[0.0, 0.5, 0.28, 0.5]	[0.15, 1.0]	[2, 1]	0.14	0.15	A	9020	gList_util_step2_0.28.txt	0.489959653	0.489420245	0		0.28	24.57	1.573931342	2.063351587
U74	14-Apr-17	15:00:52	90	5	[0.28, 0.5, 0.5, 0.5]	[0.5, 1.0]	[2, 1]	0.39	0.5	B	9020	gList_util_step2_0.28.txt	0.48827386	0.487775506	0		0.5	24.85	1.340682075	1.828457581
U74	14-Apr-17	15:00:57	91	5	[0.5, 1.0]	[0.28, 0.5, 0.5, 0.5]	[1, 2]	0.5	0.39	A	9020	gList_util_step2_0.28.txt	0.436722463	0.43618391	0		0.5	25.35	1.157612877	1.593796787
U74	14-Apr-17	15:01:02	92	5	[0.45, 1.0]	[0.28, 0.5, 0.5, 0.5]	[1, 2]	0.45	0.39	A	9020	gList_util_step2_0.28.txt	0.496449371	0.495893428	0		0.45	25.85	1.520382253	2.016275681
U74	14-Apr-17	15:01:08	93	5	[0.15, 1.0]	[0.0, 0.5, 0.28, 0.5]	[1, 2]	0.15	0.14	B	9020	gList_util_step2_0.28.txt	0.613759242	0.61320957	0		0.28	26.3	1.403663109	2.016872679
U74	14-Apr-17	15:01:13	94	5	[0.3, 1.0]	[0.28, 0.5, 0.5, 0.5]	[1, 2]	0.3	0.39	B	9020	gList_util_step2_0.28.txt	0.454470759	0.45368588	0		0.28	26.58	1.374665074	1.828350954
U74	14-Apr-17	15:01:18	95	5	[0.1, 1.0]	[0.0, 0.5, 0.28, 0.5]	[1, 2]	0.1	0.14	B	9020	gList_util_step2_0.28.txt	0.548311527	0.54761731	0		0	26.86	1.374574698	1.922192007
U74	14-Apr-17	15:01:23	96	5	[0.28, 0.5, 0.5, 0.5]	[0.35, 1.0]	[2, 1]	0.39	0.35	A	9020	gList_util_step2_0.28.txt	0.503462248	0.502782571	0		0.5	26.86	1.608118472	2.110901043
U74	14-Apr-17	15:01:29	97	5	[0.35, 1.0]	[0.28, 0.5, 0.5, 0.5]	[1, 2]	0.35	0.39	B	9020	gList_util_step2_0.28.txt	0.563783589	0.56324133	0		0.5	27.36	1.124322955	1.687564285
U74	14-Apr-17	15:01:34	98	5	[0.25, 1.0]	[0.0, 0.5, 0.28, 0.5]	[1, 2]	0.25	0.14	A	9020	gList_util_step2_0.28.txt	0.502892049	0.502407665	0		0.25	27.86	1.608094524	2.110502189
U74	14-Apr-17	15:01:39	99	5	[0.28, 0.5, 0.5, 0.5]	[0.4, 1.0]	[2, 1]	0.39	0.4	B	9020	gList_util_step2_0.28.txt	0.577285044	0.576719406	0		0.4	28.11	1.158203603	1.734923009
U74	14-Apr-17	15:02:01	101	6	[0.2, 1.0]	[0.0, 0.5, 0.28, 0.5]	[1, 2]	0.2	0.14	A	9020	gList_util_step2_0.28.txt	0.516206478	0.515664789	0		0.2	28.51	1.218416892	1.734081681
U74	14-Apr-17	15:02:06	102	6	[0.45, 1.0]	[0.28, 0.5, 0.5, 0.5]	[1, 2]	0.45	0.39	A	9020	gList_util_step2_0.28.txt	0.459631629	0.459074829	0		0.45	28.71	1.275167647	1.734242477
U74	14-Apr-17	15:02:10	103	6	[0.0, 0.5, 0.28, 0.5]	[0.25, 1.0]	[2, 1]	0.14	0.25	B	9020	gList_util_step2_0.28.txt	0.688323011	0.687767067	0		0.25	29.16	1.37496785	2.062734917
U74	14-Apr-17	15:02:16	104	6	[0.15, 1.0]	[0.0, 0.5, 0.28, 0.5]	[1, 2]	0.15	0.14	B	9020	gList_util_step2_0.28.txt	0.558436264	0.557840691	0		0.28	29.41	1.458224016	2.016064707
U74	14-Apr-17	15:02:21	105	6	[0.1, 1.0]	[0.0, 0.5, 0.28, 0.5]	[1, 2]	0.1	0.14	B	9020	gList_util_step2_0.28.txt	0.64187746	0.641348315	0		0.28	29.69	1.374990373	2.016338688
U74	14-Apr-17	15:02:26	106	6	[0.4, 1.0]	[0.28, 0.5, 0.5, 0.5]	[1, 2]	0.4	0.39	A	9020	gList_util_step2_0.28.txt	0.454670613	0.454111533	0		0.4	29.97	1.609027939	2.063139473
U74	14-Apr-17	15:02:31	107	6	[0.0, 0.5, 0.28, 0.5]	[0.1, 1.0]	[2, 1]	0.14	0.1	A	9020	gList_util_step2_0.28.txt	0.538133762	0.537460357	0		0.28	30.37	1.525810832	2.063271189
U74	14-Apr-17	15:02:37	108	6	[0.25, 1.0]	[0.0, 0.5, 0.28, 0.5]	[1, 2]	0.25	0.14	A	9020	gList_util_step2_0.28.txt	0.638220774	0.637741237	0		0.25	30.65	1.425990672	2.063731909
U74	14-Apr-17	15:02:42	109	6	[0.28, 0.5, 0.5, 0.5]	[0.3, 1.0]	[2, 1]	0.39	0.3	A	9020	gList_util_step2_0.28.txt	0.49792134	0.497330899	0		0.5	30.9	1.425619188	1.922950087
U74	14-Apr-17	15:02:47	110	6	[0.28, 0.5, 0.5, 0.5]	[0.45, 1.0]	[2, 1]	0.39	0.45	B	9020	gList_util_step2_0.28.txt	0.519845487	0.519329743	0		0.45	31.4	1.308937392	1.828267135
U74	14-Apr-17	15:02:53	111	6	[0.5, 1.0]	[0.28, 0.5, 0.5, 0.5]	[1, 2]	0.5	0.39	A	9020	gList_util_step2_0.28.txt	0.477277004	0.476708515	0		0.5	31.85	1.587221538	2.063930053
U74	14-Apr-17	15:02:58	112	6	[0.28, 0.5, 0.5, 0.5]	[0.35, 1.0]	[2, 1]	0.39	0.35	A	9020	gList_util_step2_0.28.txt	0.68473817	0.684184222	0		0.5	32.35	1.192229652	1.876413874
U74	14-Apr-17	15:03:03	113	6	[0.28, 0.5, 0.5, 0.5]	[0.4, 1.0]	[2, 1]	0.39	0.4	B	9020	gList_util_step2_0.28.txt	0.613505503	0.612977784	0		0.4	32.85	1.309388419	1.922366203
U74	14-Apr-17	15:03:08	114	6	[0.28, 0.5, 0.5, 0.5]	[0.5, 1.0]	[2, 1]	0.39	0.5	B	9020	gList_util_step2_0.28.txt	0.486467755	0.485937755	0		0.5	33.25	1.342440854	1.828378608
U74	14-Apr-17	15:03:13	115	6	[0.0, 0.5, 0.28, 0.5]	[0.15, 1.0]	[2, 1]	0.14	0.15	A	9020	gList_util_step2_0.28.txt	0.529964522	0.529393183	0		0	33.75	1.392391132	1.921784315
U74	14-Apr-17	15:03:18	116	6	[0.35, 1.0]	[0.28, 0.5, 0.5, 0.5]	[1, 2]	0.35	0.39	A	9020	gList_util_step2_0.28.txt	0.396935409	0.396384882	0		0.35	33.75	1.525968777	1.922353659
U74	14-Apr-17	15:03:23	117	6	[0.3, 1.0]	[0.28, 0.5, 0.5, 0.5]	[1, 2]	0.3	0.39	B	9020	gList_util_step2_0.28.txt	0.525774131	0.525221038	0		0.5	34.1	1.209251514	1.734472552
U74	14-Apr-17	15:03:28	118	6	[0.0, 0.5, 0.28, 0.5]	[0.2, 1.0]	[2, 1]	0.14	0.2	A	9020	gList_util_step2_0.28.txt	0.590309812	0.5898317	0		0	34.6	1.426347332	2.016179032
U74	14-Apr-17	15:04:00	120	7	[0.2, 1.0]	[0.0, 0.5, 0.2, 0.5]	[1, 2]	0.2	0.1	A	9020	gList_util_step3_0.20_0.35.txt	0.549579934	0.549066755	0		0.2	34.6	1.514492384	2.063559139
U74	14-Apr-17	15:04:05	121	7	[0.0, 0.5, 0.2, 0.5]	[0.1, 1.0]	[2, 1]	0.1	0.1	A	9020	gList_util_step3_0.20_0.35.txt	0.491602396	0.490923289	0		0.2	34.8	1.243389893	1.734313182
U74	14-Apr-17	15:04:10	122	7	[0.0, 0.5, 0.2, 0.5]	[0.15, 1.0]	[2, 1]	0.1	0.15	A	9020	gList_util_step3_0.20_0.35.txt	0.520256316	0.519690964	0		0.2	35	1.543738455	2.063429419
U74	14-Apr-17	15:04:15	123	7	[0.35, 1.0]	[0.35, 0.5, 0.5, 0.5]	[1, 2]	0.35	0.425	A	9020	gList_util_step3_0.20_0.35.txt	0.537090013	0.536406059	0		0.35	35.2	1.526841751	2.06324781
U74	14-Apr-17	15:04:20	124	7	[0.35, 0.5, 0.5, 0.5]	[0.45, 1.0]	[2, 1]	0.425	0.45	B	9020	gList_util_step3_0.20_0.35.txt	0.517868038	0.517375101	0		0.45	35.55	1.310312997	1.827688098
U74	14-Apr-17	15:04:26	125	7	[0.0, 0.5, 0.2, 0.5]	[0.2, 1.0]	[2, 1]	0.1	0.2	B	9020	gList_util_step3_0.20_0.35.txt	0.584149383	0.583470276	0		0.2	36	1.52645145	2.109921726
U74	14-Apr-17	15:04:31	126	7	[0.05, 1.0]	[0.0, 0.5, 0.2, 0.5]	[1, 2]	0.05	0.1	B	9020	gList_util_step3_0.20_0.35.txt	0.578960573	0.578410331	0		0.2	36.2	1.626547586	2.204957917
U74	14-Apr-17	15:04:36	127	7	[0.1, 1.0]	[0.0, 0.5, 0.2, 0.5]	[1, 2]	0.1	0.1	A	9020	gList_util_step3_0.20_0.35.txt	0.8984567	0.897868825	0		0.1	36.4	1.4942412	2.392110024
U74	14-Apr-17	15:04:42	128	7	[0.45, 1.0]	[0.35, 0.5, 0.5, 0.5]	[1, 2]	0.45	0.425	A	9020	gList_util_step3_0.20_0.35.txt	0.424133326	0.42345536	0		0.45	36.5	1.310361179	1.733816538
U74	14-Apr-17	15:04:47	129	7	[0.4, 1.0]	[0.35, 0.5, 0.5, 0.5]	[1, 2]	0.4	0.425	A	9020	gList_util_step3_0.20_0.35.txt	0.520475272	0.519818403	0		0.4	36.95	1.543743587	2.06356199
U74	14-Apr-17	15:04:52	130	7	[0.15, 1.0]	[0.0, 0.5, 0.2, 0.5]	[1, 2]	0.15	0.1	B	9020	gList_util_step3_0.20_0.35.txt	0.773179726	0.772465551	0		0.2	37.35	1.243344562	2.015810113
U74	14-Apr-17	15:04:58	131	7	[0.0, 0.5, 0.2, 0.5]	[0.05, 1.0]	[2, 1]	0.1	0.05	A	9020	gList_util_step3_0.20_0.35.txt	0.561436935	0.560895532	0		0	37.55	1.360787288	1.92168282
U74	14-Apr-17	15:05:03	132	7	[0.35, 0.5, 0.5, 0.5]	[0.35, 1.0]	[2, 1]	0.425	0.35	A	9020	gList_util_step3_0.20_0.35.txt	0.476806305	0.476165971	0		0.5	37.55	1.58736922	2.063535191
U74	14-Apr-17	15:05:09	133	7	[0.35, 0.5, 0.5, 0.5]	[0.4, 1.0]	[2, 1]	0.425	0.4	B	9020	gList_util_step3_0.20_0.35.txt	0.641983802	0.641192081	0		0.4	38.05	1.610384443	2.251576523
U74	14-Apr-17	15:05:14	134	7	[0.35, 0.5, 0.5, 0.5]	[0.3, 1.0]	[2, 1]	0.425	0.3	A	9020	gList_util_step3_0.20_0.35.txt	0.556066232	0.555555049	0		0.35	38.45	1.460695828	2.016250877
U74	14-Apr-17	15:05:19	135	7	[0.3, 1.0]	[0.35, 0.5, 0.5, 0.5]	[1, 2]	0.3	0.425	B	9020	gList_util_step3_0.20_0.35.txt	0.445293407	0.44452763	0		0.35	38.8	1.994693082	2.439220712
U74	14-Apr-17	15:06:00	137	8	[0.35, 0.5, 0.5, 0.5]	[0.4, 1.0]	[2, 1]	0.425	0.4	B	9020	gList_util_step3_0.20_0.35.txt	0.529038804	0.528517072	0		0.4	39.15	1.34655826	1.875075332
U74	14-Apr-17	15:06:05	138	8	[0.4, 1.0]	[0.35, 0.5, 0.5, 0.5]	[1, 2]	0.4	0.425	B	9020	gList_util_step3_0.20_0.35.txt	0.52357915	0.5230195	0		0.5	39.55	1.211576215	1.734595715
U74	14-Apr-17	15:06:11	139	8	[0.35, 0.5, 0.5, 0.5]	[0.3, 1.0]	[2, 1]	0.425	0.3	A	9020	gList_util_step3_0.20_0.35.txt	0.489931998	0.489442197	0		0.35	40.05	1.244772055	1.734214252
U74	14-Apr-17	15:06:16	140	8	[0.15, 1.0]	[0.0, 0.5, 0.2, 0.5]	[1, 2]	0.15	0.1	B	9020	gList_util_step3_0.20_0.35.txt	0.583274413	0.582689389	0		0.2	40.4	1.245249026	1.827938415
U74	14-Apr-17	15:06:20	141	8	[0.05, 1.0]	[0.0, 0.5, 0.2, 0.5]	[1, 2]	0.05	0.1	B	9020	gList_util_step3_0.20_0.35.txt	0.520056461	0.51949567	0		0	40.6	2.060955611	2.580451281
U74	14-Apr-17	15:06:26	142	8	[0.35, 0.5, 0.5, 0.5]	[0.45, 1.0]	[2, 1]	0.425	0.45	B	9020	gList_util_step3_0.20_0.35.txt	0.460315297	0.459746809	0		0.45	40.6	2.120459287	2.580206096
U74	14-Apr-17	15:06:32	143	8	[0.3, 1.0]	[0.35, 0.5, 0.5, 0.5]	[1, 2]	0.3	0.425	B	9020	gList_util_step3_0.20_0.35.txt	0.46700316	0.466488841	0		0.35	41.05	1.361819633	1.828308474
U74	14-Apr-17	15:06:37	144	8	[0.1, 1.0]	[0.0, 0.5, 0.2, 0.5]	[1, 2]	0.1	0.1	B	9020	gList_util_step3_0.20_0.35.txt	0.522921711	0.522341533	0		0.2	41.4	1.211509217	1.73385075
U74	14-Apr-17	15:06:42	145	8	[0.0, 0.5, 0.2, 0.5]	[0.1, 1.0]	[2, 1]	0.1	0.1	A	9020	gList_util_step3_0.20_0.35.txt	0.569772103	0.56929	0		0	41.6	1.728936491	2.298226491
U74	14-Apr-17	15:06:48	146	8	[0.0, 0.5, 0.2, 0.5]	[0.05, 1.0]	[2, 1]	0.1	0.05	A	9020	gList_util_step3_0.20_0.35.txt	0.49463785	0.494075348	0		0.2	41.6	1.428694556	1.922769904
U74	14-Apr-17	15:06:53	147	8	[0.0, 0.5, 0.2, 0.5]	[0.15, 1.0]	[2, 1]	0.1	0.15	A	9020	gList_util_step3_0.20_0.35.txt	0.607927817	0.607398103	0		0.2	41.8	1.220861049	1.828259152
U74	14-Apr-17	15:06:58	148	8	[0.0, 0.5, 0.2, 0.5]	[0.2, 1.0]	[2, 1]	0.1	0.2	B	9020	gList_util_step3_0.20_0.35.txt	0.677525725	0.676956381	0		0.2	42	1.245659569	1.92261595
U74	14-Apr-17	15:07:03	149	8	[0.2, 1.0]	[0.0, 0.5, 0.2, 0.5]	[1, 2]	0.2	0.1	A	9020	gList_util_step3_0.20_0.35.txt	0.606283364	0.605803827	0		0.2	42.2	1.645632428	2.251436254
U74	14-Apr-17	15:07:08	150	8	[0.45, 1.0]	[0.35, 0.5, 0.5, 0.5]	[1, 2]	0.45	0.425	A	9020	gList_util_step3_0.20_0.35.txt	0.504404501	0.503918692	0		0.45	42.4	1.512480722	2.016399414
U74	14-Apr-17	15:07:13	151	8	[0.35, 0.5, 0.5, 0.5]	[0.35, 1.0]	[2, 1]	0.425	0.35	A	9020	gList_util_step3_0.20_0.35.txt	0.551580762	0.551051333	0		0.35	42.85	1.5122592	2.063310532
U74	14-Apr-17	15:07:19	152	8	[0.35, 1.0]	[0.35, 0.5, 0.5, 0.5]	[1, 2]	0.35	0.425	B	9020	gList_util_step3_0.20_0.35.txt	0.539608296	0.538810873	0		0.35	43.2	1.336884265	1.875695138
U74	14-Apr-17	15:07:24	153	8	[0.45, 1.0]	[0.35, 0.5, 0.5, 0.5]	[1, 2]	0.45	0.425	A	9020	gList_util_step3_0.20_0.35.txt	0.55524372	0.55464045	0		0.45	43.55	1.979327647	2.533968097
U74	14-Apr-17	15:07:30	154	8	[0.15, 1.0]	[0.0, 0.5, 0.2, 0.5]	[1, 2]	0.15	0.1	B	9020	gList_util_step3_0.20_0.35.txt	0.913729477	0.913111667	0		0	44	1.479100993	2.39221266
U74	14-Apr-17	15:07:35	155	8	[0.05, 1.0]	[0.0, 0.5, 0.2, 0.5]	[1, 2]	0.05	0.1	B	9020	gList_util_step3_0.20_0.35.txt	0.596835453	0.5960654	0		0.2	44	1.795850757	2.391916157
U74	14-Apr-17	15:07:41	156	8	[0.0, 0.5, 0.2, 0.5]	[0.2, 1.0]	[2, 1]	0.1	0.2	B	9020	gList_util_step3_0.20_0.35.txt	0.531640337	0.531113473	0		0.2	44.2	1.579375886	2.110489359
U74	14-Apr-17	15:07:46	157	8	[0.35, 0.5, 0.5, 0.5]	[0.45, 1.0]	[2, 1]	0.425	0.45	B	9020	gList_util_step3_0.20_0.35.txt	0.427161367	0.42665332	0		0.45	44.4	1.496413657	1.923066978
U74	14-Apr-17	15:07:52	158	8	[0.0, 0.5, 0.2, 0.5]	[0.1, 1.0]	[2, 1]	0.1	0.1	A	9020	gList_util_step3_0.20_0.35.txt	0.714180961	0.713521526	0		0	44.85	1.396636548	2.110158074
U74	14-Apr-17	15:07:57	159	8	[0.35, 0.5, 0.5, 0.5]	[0.3, 1.0]	[2, 1]	0.425	0.3	A	9020	gList_util_step3_0.20_0.35.txt	0.413797046	0.413251365	0		0.35	44.85	1.696699441	2.109950806
U74	14-Apr-17	15:08:02	160	8	[0.2, 1.0]	[0.0, 0.5, 0.2, 0.5]	[1, 2]	0.2	0.1	A	9020	gList_util_step3_0.20_0.35.txt	0.6657591	0.66502896	0		0.2	45.2	1.163244731	1.828273692
U74	14-Apr-17	15:08:08	161	8	[0.3, 1.0]	[0.35, 0.5, 0.5, 0.5]	[1, 2]	0.3	0.425	B	9020	gList_util_step3_0.20_0.35.txt	0.474867628	0.474323944	0		0.35	45.4	1.213399997	1.68772394
U74	14-Apr-17	15:08:13	162	8	[0.35, 1.0]	[0.35, 0.5, 0.5, 0.5]	[1, 2]	0.35	0.425	B	9020	gList_util_step3_0.20_0.35.txt	0.421317114	0.4207472	0		0.5	45.75	1.130188306	1.550935506
U74	14-Apr-17	15:08:18	163	8	[0.0, 0.5, 0.2, 0.5]	[0.15, 1.0]	[2, 1]	0.1	0.15	A	9020	gList_util_step3_0.20_0.35.txt	0.563873966	0.563306618	0		0.2	46.25	1.54680584	2.110112458
U74	14-Apr-17	15:08:23	164	8	[0.35, 0.5, 0.5, 0.5]	[0.35, 1.0]	[2, 1]	0.425	0.35	A	9020	gList_util_step3_0.20_0.35.txt	0.454977095	0.454459069	0		0.5	46.45	1.279613773	1.734072843
U74	14-Apr-17	15:08:28	165	8	[0.0, 0.5, 0.2, 0.5]	[0.05, 1.0]	[2, 1]	0.1	0.05	A	9020	gList_util_step3_0.20_0.35.txt	0.638870801	0.638112151	0		0.2	46.95	1.613224603	2.251336755
U74	14-Apr-17	15:08:33	166	8	[0.4, 1.0]	[0.35, 0.5, 0.5, 0.5]	[1, 2]	0.4	0.425	A	9020	gList_util_step3_0.20_0.35.txt	0.441090186	0.440548212	0		0.4	47.15	1.246683076	1.687231288
U74	14-Apr-17	15:08:38	167	8	[0.1, 1.0]	[0.0, 0.5, 0.2, 0.5]	[1, 2]	0.1	0.1	B	9020	gList_util_step3_0.20_0.35.txt	0.544943077	0.544371168	0		0.2	47.55	1.330605235	1.874976403
U74	14-Apr-17	15:08:43	168	8	[0.35, 0.5, 0.5, 0.5]	[0.4, 1.0]	[2, 1]	0.425	0.4	B	9020	gList_util_step3_0.20_0.35.txt	0.426876838	0.426313197	0		0.4	47.75	1.636989353	2.06330255
U74	18-Apr-17	15:41:20	1	2	[0.3, 1.0]	[0.0, 0.5, 0.5, 0.5]	[1, 2]	0.3	0.25	A	9001		0.414732742	0.414065039	0		0.3	0	1.20717428	1.621239319
U74	18-Apr-17	15:41:25	2	2	[0.0, 0.5, 0.5, 0.5]	[0.3, 1.0]	[2, 1]	0.25	0.3	B	9001		0.459982016	0.459430919	0		0.3	0.3	1.274363952	1.733794871
U74	18-Apr-17	15:41:31	3	2	[0.35, 1.0]	[0.0, 0.5, 0.5, 0.5]	[1, 2]	0.35	0.25	A	9001		0.438257438	0.437700924	0		0.35	0.6	1.813524357	2.251225281
U74	18-Apr-17	15:41:37	4	2	[0.2, 1.0]	[0.0, 0.5, 0.5, 0.5]	[1, 2]	0.2	0.25	A	9001		0.460418503	0.459858568	0		0.2	0.95	1.180330171	1.640188739
U74	18-Apr-17	15:41:44	5	2	[0.0, 0.5, 0.5, 0.5]	[0.15, 1.0]	[2, 1]	0.25	0.15	A	9001		0.399006371	0.3984433	0		0.5	1.15	1.43035526	1.82879856
U74	18-Apr-17	15:41:50	6	2	[0.25, 1.0]	[0.0, 0.5, 0.5, 0.5]	[1, 2]	0.25	0.25	A	9001		0.36110354	0.360549592	0		0.25	1.65	1.93762159	2.298171181
U74	18-Apr-17	15:41:55	7	2	[0.15, 1.0]	[0.0, 0.5, 0.5, 0.5]	[1, 2]	0.15	0.25	A	9001		0.436804856	0.436272005	0		0.15	1.9	1.814598041	2.250870047
U74	18-Apr-17	15:42:03	8	2	[0.0, 0.5, 0.5, 0.5]	[0.2, 1.0]	[2, 1]	0.25	0.2	A	9001		0.514349055	0.513815349	0		0	2.05	1.314619709	1.828435058
U74	18-Apr-17	15:42:09	9	2	[0.0, 0.5, 0.5, 0.5]	[0.25, 1.0]	[2, 1]	0.25	0.25	B	9001		0.491439034	0.490905043	0		0.25	2.05	1.337098375	1.828003417
U74	18-Apr-17	15:42:14	10	2	[0.0, 0.5, 0.5, 0.5]	[0.35, 1.0]	[2, 1]	0.25	0.35	B	9001		0.449346666	0.448782454	0		0.35	2.3	1.614478186	2.06326064
U74	18-Apr-17	15:42:21	11	2	[0.0, 0.5, 0.5, 0.5]	[0.35, 1.0]	[2, 1]	0.25	0.35	B	9001		0.40809078	0.407543104	0		0.35	2.65	1.514435649	1.921978753
U74	18-Apr-17	15:42:26	12	2	[0.0, 0.5, 0.5, 0.5]	[0.3, 1.0]	[2, 1]	0.25	0.3	B	9001		0.491786285	0.491038754	0		0.3	3	1.431362516	1.92240127
U74	18-Apr-17	15:42:33	13	2	[0.25, 1.0]	[0.0, 0.5, 0.5, 0.5]	[1, 2]	0.25	0.25	A	9001		0.408371318	0.407835616	0		0.25	3.3	1.514411415	1.922247032
U74	18-Apr-17	15:42:41	14	2	[0.35, 1.0]	[0.0, 0.5, 0.5, 0.5]	[1, 2]	0.35	0.25	A	9001		0.42553345	0.424962395	0		0.35	3.55	1.21484317	1.639805565
U74	18-Apr-17	15:42:46	15	2	[0.3, 1.0]	[0.0, 0.5, 0.5, 0.5]	[1, 2]	0.3	0.25	A	9001		0.458261726	0.457712054	0		0.3	3.9	1.464982584	1.922694638
U74	18-Apr-17	15:42:51	16	2	[0.0, 0.5, 0.5, 0.5]	[0.2, 1.0]	[2, 1]	0.25	0.2	A	9001		0.478670285	0.478078418	0		0.5	4.2	1.397908947	1.875987365
U74	18-Apr-17	15:42:59	17	2	[0.15, 1.0]	[0.0, 0.5, 0.5, 0.5]	[1, 2]	0.15	0.25	B	9001		0.450077376	0.449477812	0		0	4.7	1.614408906	2.063886718
U74	18-Apr-17	15:43:04	18	2	[0.0, 0.5, 0.5, 0.5]	[0.15, 1.0]	[2, 1]	0.25	0.15	A	9001		0.41727811	0.416774909	0		0.5	4.7	1.270675906	1.687450815
U74	18-Apr-17	15:43:09	19	2	[0.2, 1.0]	[0.0, 0.5, 0.5, 0.5]	[1, 2]	0.2	0.25	A	9001		0.617220919	0.616754781	0		0.2	5.2	1.587446481	2.204201263
U74	18-Apr-17	15:43:15	20	2	[0.0, 0.5, 0.5, 0.5]	[0.25, 1.0]	[2, 1]	0.25	0.25	A	9001		0.467277141	0.466738018	0		0.5	5.4	1.549191837	2.015929855
U74	18-Apr-17	15:43:33	22	3	[0.0, 0.5, 0.5, 0.5]	[0.15, 1.0]	[2, 1]	0.25	0.15	A	9001		0.428392142	0.427812535	0		0.5	5.9	1.212759948	1.640572483
U74	18-Apr-17	15:43:41	23	3	[0.0, 0.5, 0.5, 0.5]	[0.25, 1.0]	[2, 1]	0.25	0.25	A	9001		0.379299442	0.37876374	0		0	6.4	1.214894773	1.593658513
U74	18-Apr-17	15:43:45	24	3	[0.3, 1.0]	[0.0, 0.5, 0.5, 0.5]	[1, 2]	0.3	0.25	A	9001		0.405758096	0.40522382	0		0.3	6.4	1.281947312	1.687171132
U74	18-Apr-17	15:43:52	25	3	[0.2, 1.0]	[0.0, 0.5, 0.5, 0.5]	[1, 2]	0.2	0.25	A	9001		0.58426884	0.583770771	0		0.2	6.7	1.432556798	2.016327569
U74	18-Apr-17	15:43:59	26	3	[0.0, 0.5, 0.5, 0.5]	[0.3, 1.0]	[2, 1]	0.25	0.3	B	9001		0.435293259	0.434813722	0		0.3	6.9	1.299062117	1.733875839
U74	18-Apr-17	15:44:06	27	3	[0.0, 0.5, 0.5, 0.5]	[0.35, 1.0]	[2, 1]	0.25	0.35	B	9001		0.456631527	0.456171377	0		0.35	7.2	1.465769743	1.92194112
U74	18-Apr-17	15:44:13	28	3	[0.35, 1.0]	[0.0, 0.5, 0.5, 0.5]	[1, 2]	0.35	0.25	A	9001		0.413353431	0.412874464	0		0.35	7.55	1.13315277	1.546027234
U74	18-Apr-17	15:44:19	29	3	[0.0, 0.5, 0.5, 0.5]	[0.2, 1.0]	[2, 1]	0.25	0.2	A	9001		0.401953444	0.401399211	0		0.5	7.9	1.332874056	1.734273268
U74	18-Apr-17	15:44:26	30	3	[0.15, 1.0]	[0.0, 0.5, 0.5, 0.5]	[1, 2]	0.15	0.25	B	9001		0.475687289	0.475120512	0		0.5	8.4	1.399832228	1.874952739
U74	18-Apr-17	15:44:32	31	3	[0.25, 1.0]	[0.0, 0.5, 0.5, 0.5]	[1, 2]	0.25	0.25	B	9001		0.393830391	0.393247077	0		0	8.9	1.482875995	1.876123073
U74	18-Apr-17	15:44:38	32	3	[0.3, 1.0]	[0.0, 0.5, 0.5, 0.5]	[1, 2]	0.3	0.25	A	9001		0.45666859	0.456130322	0		0.3	8.9	1.466367597	1.922497919
U74	18-Apr-17	15:44:44	33	3	[0.15, 1.0]	[0.0, 0.5, 0.5, 0.5]	[1, 2]	0.15	0.25	B	9001		0.529191047	0.52862655	0		0	9.2	1.299463252	1.828089803
U74	18-Apr-17	15:44:51	34	3	[0.25, 1.0]	[0.0, 0.5, 0.5, 0.5]	[1, 2]	0.25	0.25	A	9001		0.468998286	0.46843778	0		0.25	9.2	1.4539786	1.922416381
U74	18-Apr-17	15:44:57	35	3	[0.0, 0.5, 0.5, 0.5]	[0.35, 1.0]	[2, 1]	0.25	0.35	B	9001		0.439670961	0.439145808	0		0.35	9.45	1.483451326	1.922597134
U74	18-Apr-17	15:45:02	36	3	[0.0, 0.5, 0.5, 0.5]	[0.2, 1.0]	[2, 1]	0.25	0.2	A	9001		0.481592839	0.480991279	0		0	9.8	1.770653953	2.251645232
U74	18-Apr-17	15:45:09	37	3	[0.35, 1.0]	[0.0, 0.5, 0.5, 0.5]	[1, 2]	0.35	0.25	A	9001		0.429055283	0.428514449	0		0.35	9.8	1.400114761	1.828629211
U74	18-Apr-17	15:45:15	38	3	[0.0, 0.5, 0.5, 0.5]	[0.15, 1.0]	[2, 1]	0.25	0.15	A	9001		0.424905661	0.424418996	0		0.5	10.15	1.403993824	1.82841282
U74	18-Apr-17	15:45:22	39	3	[0.0, 0.5, 0.5, 0.5]	[0.3, 1.0]	[2, 1]	0.25	0.3	B	9001		0.508407583	0.507676588	0		0.3	10.65	1.367248782	1.87492537
U74	18-Apr-17	15:45:28	40	3	[0.0, 0.5, 0.5, 0.5]	[0.25, 1.0]	[2, 1]	0.25	0.25	A	9001		0.532430917	0.531894645	0		0.5	10.95	1.483842197	2.015736843
U74	18-Apr-17	15:45:35	41	3	[0.2, 1.0]	[0.0, 0.5, 0.5, 0.5]	[1, 2]	0.2	0.25	B	9001		0.538329625	0.537758571	0		0	11.45	1.150061163	1.687819734
U74	18-Apr-17	15:45:54	43	4	[0.0, 0.5, 0.5, 0.5]	[0.15, 1.0]	[2, 1]	0.25	0.15	A	9001		0.478035368	0.477498241	0		0.5	11.45	1.210125059	1.6876233
U74	18-Apr-17	15:46:00	44	4	[0.0, 0.5, 0.5, 0.5]	[0.35, 1.0]	[2, 1]	0.25	0.35	B	9001		0.528805593	0.528173527	0		0.35	11.95	1.300457394	1.828630921
U74	18-Apr-17	15:46:07	45	4	[0.0, 0.5, 0.5, 0.5]	[0.25, 1.0]	[2, 1]	0.25	0.25	A	9001		0.503721403	0.503055126	0		0.5	12.3	1.184161052	1.687216178
U74	18-Apr-17	15:46:12	46	4	[0.0, 0.5, 0.5, 0.5]	[0.3, 1.0]	[2, 1]	0.25	0.3	B	9001		0.528086287	0.527372968	0		0.3	12.8	1.300628739	1.828001707
U74	18-Apr-17	15:46:19	47	4	[0.35, 1.0]	[0.0, 0.5, 0.5, 0.5]	[1, 2]	0.35	0.25	A	9001		0.476083863	0.475612308	0		0.35	13.1	1.634200795	2.109813103
U74	18-Apr-17	15:46:25	48	4	[0.3, 1.0]	[0.0, 0.5, 0.5, 0.5]	[1, 2]	0.3	0.25	A	9001		0.734248541	0.733776416	0		0.3	13.45	1.517237891	2.251014307
U74	18-Apr-17	15:46:32	49	4	[0.15, 1.0]	[0.0, 0.5, 0.5, 0.5]	[1, 2]	0.15	0.25	B	9001		0.558575677	0.557979534	0		0	13.75	1.318082527	1.876062061
U74	18-Apr-17	15:46:38	50	4	[0.0, 0.5, 0.5, 0.5]	[0.2, 1.0]	[2, 1]	0.25	0.2	A	9001		0.489915177	0.489161374	0		0.5	13.75	1.151235772	1.640397147
U74	18-Apr-17	15:46:44	51	4	[0.2, 1.0]	[0.0, 0.5, 0.5, 0.5]	[1, 2]	0.2	0.25	B	9001		0.601489987	0.600993058	0		0.5	14.25	2.12075408	2.721747138
U74	18-Apr-17	15:46:50	52	4	[0.25, 1.0]	[0.0, 0.5, 0.5, 0.5]	[1, 2]	0.25	0.25	A	9001		0.570377654	0.569637251	0		0.25	14.75	1.634736212	2.204373463
U74	18-Apr-17	15:46:56	53	4	[0.0, 0.5, 0.5, 0.5]	[0.35, 1.0]	[2, 1]	0.25	0.35	B	9001		0.449240609	0.448755085	0		0.35	15	1.284987613	1.733742698
U74	18-Apr-17	15:47:02	54	4	[0.0, 0.5, 0.5, 0.5]	[0.3, 1.0]	[2, 1]	0.25	0.3	B	9001		0.575322134	0.574755926	0		0.3	15.35	1.301157883	1.87591381
U74	18-Apr-17	15:47:09	55	4	[0.0, 0.5, 0.5, 0.5]	[0.2, 1.0]	[2, 1]	0.25	0.2	A	9001		0.491458706	0.490936689	0		0.5	15.65	1.337776627	1.828713315
U74	18-Apr-17	15:47:15	56	4	[0.25, 1.0]	[0.0, 0.5, 0.5, 0.5]	[1, 2]	0.25	0.25	A	9001		0.576369874	0.575871235	0		0.25	16.15	1.252264183	1.828135419
U74	18-Apr-17	15:47:21	57	4	[0.2, 1.0]	[0.0, 0.5, 0.5, 0.5]	[1, 2]	0.2	0.25	B	9001		0.46552663	0.464959567	0		0	16.4	1.268763744	1.733723311
U74	18-Apr-17	15:47:28	58	4	[0.3, 1.0]	[0.0, 0.5, 0.5, 0.5]	[1, 2]	0.3	0.25	A	9001		0.527327352	0.526791365	0		0.3	16.4	1.301486603	1.828277968
U74	18-Apr-17	15:47:34	59	4	[0.0, 0.5, 0.5, 0.5]	[0.25, 1.0]	[2, 1]	0.25	0.25	A	9001		0.498439366	0.497918489	0		0	16.7	1.801532789	2.299451278
U74	18-Apr-17	15:47:42	60	4	[0.35, 1.0]	[0.0, 0.5, 0.5, 0.5]	[1, 2]	0.35	0.25	A	9001		0.501314594	0.500786304	0		0.35	16.7	1.185906146	1.68669245
U74	18-Apr-17	15:47:47	61	4	[0.0, 0.5, 0.5, 0.5]	[0.15, 1.0]	[2, 1]	0.25	0.15	A	9001		0.516707398	0.516192793	0		0	17.05	1.735035053	2.251227847
U74	18-Apr-17	15:47:54	62	4	[0.15, 1.0]	[0.0, 0.5, 0.5, 0.5]	[1, 2]	0.15	0.25	B	9001		0.520937704	0.520292809	0		0.5	17.05	1.402063701	1.92235651
U74	18-Apr-17	15:48:03	64	5	[0.0, 0.5, 0.5, 0.5]	[0.35, 1.0]	[2, 1]	0.25	0.35	B	9001		0.469980454	0.46945302	0		0.35	17.55	1.218109839	1.687562859
U74	18-Apr-17	15:48:08	65	5	[0.3, 1.0]	[0.0, 0.5, 0.5, 0.5]	[1, 2]	0.3	0.25	A	9001		0.727426681	0.726853061	0		0.3	17.9	1.336914201	2.063767262
U74	18-Apr-17	15:48:16	66	5	[0.2, 1.0]	[0.0, 0.5, 0.5, 0.5]	[1, 2]	0.2	0.25	B	9001		0.510907335	0.510344548	0		0	18.2	1.553216016	2.063560565
U74	18-Apr-17	15:48:21	67	5	[0.0, 0.5, 0.5, 0.5]	[0.15, 1.0]	[2, 1]	0.25	0.15	A	9001		0.446874569	0.446205155	0		0	18.2	1.617813849	2.064019004
U74	18-Apr-17	15:48:28	68	5	[0.35, 1.0]	[0.0, 0.5, 0.5, 0.5]	[1, 2]	0.35	0.25	A	9001		0.501925277	0.501285798	0		0.35	18.2	1.185814344	1.687100143
U74	18-Apr-17	15:48:34	69	5	[0.0, 0.5, 0.5, 0.5]	[0.3, 1.0]	[2, 1]	0.25	0.3	B	9001		0.535892595	0.535357178	0		0.3	18.55	1.152501329	1.687858507
U74	18-Apr-17	15:48:40	70	5	[0.0, 0.5, 0.5, 0.5]	[0.25, 1.0]	[2, 1]	0.25	0.25	A	9001		0.402183235	0.401556301	0		0	18.85	1.520642264	1.922198565
U74	18-Apr-17	15:48:46	71	5	[0.0, 0.5, 0.5, 0.5]	[0.2, 1.0]	[2, 1]	0.25	0.2	A	9001		0.431195525	0.430714277	0		0	18.85	1.303366834	1.734081111
U74	18-Apr-17	15:48:53	72	5	[0.25, 1.0]	[0.0, 0.5, 0.5, 0.5]	[1, 2]	0.25	0.25	A	9001		0.492440588	0.491905457	0		0.25	18.85	1.335900672	1.827806129
U74	18-Apr-17	15:48:59	73	5	[0.15, 1.0]	[0.0, 0.5, 0.5, 0.5]	[1, 2]	0.15	0.25	B	9001		0.518655197	0.518106951	0		0.5	19.1	1.403947923	1.922054875
U74	18-Apr-17	15:49:05	74	5	[0.35, 1.0]	[0.0, 0.5, 0.5, 0.5]	[1, 2]	0.35	0.25	A	9001		0.458399429	0.457830656	0		0.35	19.6	1.13597725	1.593807905
U74	18-Apr-17	15:49:10	75	5	[0.0, 0.5, 0.5, 0.5]	[0.3, 1.0]	[2, 1]	0.25	0.3	A	9001		0.606303606	0.605511885	0		0.5	19.95	1.269295454	1.874807339
U74	18-Apr-17	15:49:17	76	5	[0.0, 0.5, 0.5, 0.5]	[0.15, 1.0]	[2, 1]	0.25	0.15	A	9001		0.414113221	0.413617718	0		0	20.45	2.119629933	2.533247651
U74	18-Apr-17	15:49:24	77	5	[0.0, 0.5, 0.5, 0.5]	[0.25, 1.0]	[2, 1]	0.25	0.25	A	9001		0.433924782	0.433389365	0		0	20.45	1.25338776	1.686777125
U74	18-Apr-17	15:49:29	78	5	[0.15, 1.0]	[0.0, 0.5, 0.5, 0.5]	[1, 2]	0.15	0.25	B	9001		0.463145194	0.462675065	0		0.5	20.45	2.070462252	2.533137317
U74	18-Apr-17	15:49:36	79	5	[0.25, 1.0]	[0.0, 0.5, 0.5, 0.5]	[1, 2]	0.25	0.25	A	9001		0.506876028	0.506339471	0		0.25	20.95	1.604035278	2.110374749
U74	18-Apr-17	15:49:42	80	5	[0.3, 1.0]	[0.0, 0.5, 0.5, 0.5]	[1, 2]	0.3	0.25	A	9001		0.510349395	0.509772924	0		0.3	21.2	1.553197485	2.062970409
U74	18-Apr-17	15:49:47	81	5	[0.0, 0.5, 0.5, 0.5]	[0.2, 1.0]	[2, 1]	0.25	0.2	A	9001		0.434628977	0.43409299	0		0.5	21.5	1.487808501	1.921901491
U74	18-Apr-17	15:49:53	82	5	[0.2, 1.0]	[0.0, 0.5, 0.5, 0.5]	[1, 2]	0.2	0.25	B	9001		0.466516495	0.465981364	0		0.5	22	1.221013577	1.686994941
U74	18-Apr-17	15:49:59	83	5	[0.0, 0.5, 0.5, 0.5]	[0.35, 1.0]	[2, 1]	0.25	0.35	B	9001		0.481702602	0.481197121	0		0.35	22.5	1.25360187	1.734798991
U74	18-Apr-17	15:50:15	85	6	[0.0, 0.5, 0.5, 0.5]	[0.3, 1.0]	[2, 1]	0.25	0.3	B	9001		0.488367943	0.487821122	0		0.3	22.85	1.339968186	1.827789308
U74	18-Apr-17	15:50:22	86	6	[0.2, 1.0]	[0.0, 0.5, 0.5, 0.5]	[1, 2]	0.2	0.25	B	9001		0.430497886	0.429961044	0		0	23.15	1.586766804	2.016727848
U74	18-Apr-17	15:50:29	87	6	[0.15, 1.0]	[0.0, 0.5, 0.5, 0.5]	[1, 2]	0.15	0.25	B	9001		0.485208755	0.484739767	0		0.5	23.15	1.437329648	1.922069415
U74	18-Apr-17	15:50:37	88	6	[0.25, 1.0]	[0.0, 0.5, 0.5, 0.5]	[1, 2]	0.25	0.25	A	9001		0.613870715	0.613333873	0		0.25	23.65	1.637580649	2.250914522
U74	18-Apr-17	15:50:44	89	6	[0.3, 1.0]	[0.0, 0.5, 0.5, 0.5]	[1, 2]	0.3	0.25	A	9001		0.538476166	0.537909959	0		0.3	23.9	1.337496944	1.875406903
U74	18-Apr-17	15:50:50	90	6	[0.0, 0.5, 0.5, 0.5]	[0.25, 1.0]	[2, 1]	0.25	0.25	A	9001		0.533701606	0.533118862	0		0	24.2	1.154103303	1.687222165
U74	18-Apr-17	15:50:56	91	6	[0.0, 0.5, 0.5, 0.5]	[0.2, 1.0]	[2, 1]	0.25	0.2	A	9001		0.495424439	0.494703422	0		0.5	24.2	1.521112678	2.0158161
U74	18-Apr-17	15:51:03	92	6	[0.35, 1.0]	[0.0, 0.5, 0.5, 0.5]	[1, 2]	0.35	0.25	A	9001		0.471693901	0.471183288	0		0.35	24.7	1.404506148	1.875689436
U74	18-Apr-17	15:51:09	93	6	[0.0, 0.5, 0.5, 0.5]	[0.15, 1.0]	[2, 1]	0.25	0.15	A	9001		0.510594866	0.510029799	0		0	25.05	2.070530391	2.580560189
U74	18-Apr-17	15:51:16	94	6	[0.0, 0.5, 0.5, 0.5]	[0.35, 1.0]	[2, 1]	0.25	0.35	B	9001		0.429801388	0.429230334	0		0.35	25.05	1.304738447	1.733968781
U74	18-Apr-17	15:51:22	95	6	[0.35, 1.0]	[0.0, 0.5, 0.5, 0.5]	[1, 2]	0.35	0.25	A	9001		0.533330406	0.532767335	0		0.35	25.4	1.671357236	2.204124571
U74	18-Apr-17	15:51:27	96	6	[0.0, 0.5, 0.5, 0.5]	[0.2, 1.0]	[2, 1]	0.25	0.2	A	9001		0.490990002	0.490459147	0		0	25.75	1.337809413	1.82826856
U74	18-Apr-17	15:51:32	97	6	[0.0, 0.5, 0.5, 0.5]	[0.25, 1.0]	[2, 1]	0.25	0.25	A	9001		0.470874811	0.470206823	0		0.5	25.75	1.404863663	1.875070485
U74	18-Apr-17	15:51:38	98	6	[0.25, 1.0]	[0.0, 0.5, 0.5, 0.5]	[1, 2]	0.25	0.25	B	9001		0.585027204	0.584467839	0		0	26.25	1.337191032	1.921658871
U74	18-Apr-17	15:51:44	99	6	[0.0, 0.5, 0.5, 0.5]	[0.3, 1.0]	[2, 1]	0.25	0.3	B	9001		0.462334372	0.461830601	0		0.3	26.25	1.272072608	1.733903208
U74	18-Apr-17	15:51:51	100	6	[0.0, 0.5, 0.5, 0.5]	[0.15, 1.0]	[2, 1]	0.25	0.15	A	9001		0.432258661	0.431692738	0		0.5	26.55	1.255180751	1.686873489
U74	18-Apr-17	15:51:58	101	6	[0.0, 0.5, 0.5, 0.5]	[0.35, 1.0]	[2, 1]	0.25	0.35	B	9001		0.468270427	0.467735866	0		0.35	27.05	1.453977745	1.921713611
U74	18-Apr-17	15:52:04	102	6	[0.2, 1.0]	[0.0, 0.5, 0.5, 0.5]	[1, 2]	0.2	0.25	B	9001		0.528820133	0.528281865	0		0	27.4	1.488298587	2.016580452
U74	18-Apr-17	15:52:11	103	6	[0.3, 1.0]	[0.0, 0.5, 0.5, 0.5]	[1, 2]	0.3	0.25	A	9001		0.460014802	0.45945002	0		0.3	27.4	1.604234847	2.063684868
U74	18-Apr-17	15:52:16	104	6	[0.15, 1.0]	[0.0, 0.5, 0.5, 0.5]	[1, 2]	0.15	0.25	B	9001		0.500703625	0.500149107	0		0.5	27.7	1.938830411	2.438979518
U74	18-Apr-17	17:28:54	895	43	[0.0, 0.5, 0.5, 0.5]	[0.35, 1.0]	[2, 1]	0.25	0.35	B	9001		0.435542436	0.434983641	0		0.35	220	1.251765544	1.686749185
U74	18-Apr-17	17:28:59	896	43	[0.15, 1.0]	[0.0, 0.5, 0.5, 0.5]	[1, 2]	0.15	0.25	B	9001		0.466393047	0.465691417	0		0	220.35	1.362830311	1.828521728
U74	18-Apr-17	17:29:05	897	43	[0.0, 0.5, 0.5, 0.5]	[0.3, 1.0]	[2, 1]	0.25	0.3	B	9001		0.474190517	0.473432723	0		0.3	220.35	1.213418813	1.686851536
U74	18-Apr-17	17:29:11	898	43	[0.25, 1.0]	[0.0, 0.5, 0.5, 0.5]	[1, 2]	0.25	0.25	A	9001		0.552968912	0.55224647	0		0.25	220.65	1.463508049	2.015754519
U74	18-Apr-17	17:29:17	899	43	[0.3, 1.0]	[0.0, 0.5, 0.5, 0.5]	[1, 2]	0.3	0.25	A	9001		0.559134472	0.558519798	0		0.3	220.9	1.646720938	2.205240735
U74	18-Apr-17	17:29:22	900	43	[0.0, 0.5, 0.5, 0.5]	[0.2, 1.0]	[2, 1]	0.25	0.2	A	9001		0.514845413	0.514368157	0		0	221.2	1.313860489	1.828228646
U74	19-Apr-17	16:02:01	1	2	[0.3, 1.0]	[0.0, 0.5, 0.5, 0.5]	[1, 2]	0.3	0.25		9001				1	ControlHold error		0
U74	19-Apr-17	16:02:03	2	2	[0.0, 0.5, 0.5, 0.5]	[0.25, 1.0]	[2, 1]	0.25	0.25	B	9001		0.380725795	0.380115967	0		0.25	0	1.308708457	1.688824424
U74	19-Apr-17	16:02:09	3	2	[0.3, 1.0]	[0.0, 0.5, 0.5, 0.5]	[1, 2]	0.3	0.25	A	9001		0.378982412	0.378538227	0		0.3	0.25	1.543459343	1.92199757
U74	19-Apr-17	16:02:15	4	2	[0.0, 0.5, 0.5, 0.5]	[0.35, 1.0]	[2, 1]	0.25	0.35	B	9001		0.381688576	0.381142895	0		0.35	0.55	2.011193783	2.392336678
U74	19-Apr-17	16:02:20	5	2	[0.0, 0.5, 0.5, 0.5]	[0.3, 1.0]	[2, 1]	0.25	0.3	A	9001		0.460100617	0.459531274	0		0.5	0.9	2.121315441	2.580846714
U74	19-Apr-17	16:02:27	6	2	[0.15, 1.0]	[0.0, 0.5, 0.5, 0.5]	[1, 2]	0.15	0.25	A	9001		0.595459848	0.594889649	0		0.15	1.4	2.127983061	2.722872711
U74	19-Apr-17	16:02:33	7	2	[0.35, 1.0]	[0.0, 0.5, 0.5, 0.5]	[1, 2]	0.35	0.25	A	9001		0.356550217	0.356032476	0		0.35	1.55	1.754271283	2.110303759
U74	19-Apr-17	16:02:39	8	2	[0.2, 1.0]	[0.0, 0.5, 0.5, 0.5]	[1, 2]	0.2	0.25	A	9001		0.452083051	0.451534234	0		0.2	1.9	1.61143646	2.062970694
U74	19-Apr-17	16:02:45	9	2	[0.25, 1.0]	[0.0, 0.5, 0.5, 0.5]	[1, 2]	0.25	0.25	A	9001		0.463656378	0.463137782	0		0.25	2.1	1.271125793	1.734263574
U74	19-Apr-17	16:02:50	10	2	[0.0, 0.5, 0.5, 0.5]	[0.15, 1.0]	[2, 1]	0.25	0.15	A	9001		0.427511184	0.426971491	0		0.5	2.35	1.494676261	1.921647753
U74	19-Apr-17	16:02:56	11	2	[0.0, 0.5, 0.5, 0.5]	[0.2, 1.0]	[2, 1]	0.25	0.2	A	9001		0.372417427	0.371876308	0		0.5	2.85	1.362009224	1.733885532
U74	19-Apr-17	16:03:02	12	2	[0.0, 0.5, 0.5, 0.5]	[0.25, 1.0]	[2, 1]	0.25	0.25	A	9001		0.681888316	0.681371716	0		0	3.35	1.429030118	2.110401834
U74	19-Apr-17	16:03:08	13	2	[0.0, 0.5, 0.5, 0.5]	[0.2, 1.0]	[2, 1]	0.25	0.2	A	9001		0.373006727	0.372488416	0		0	3.35	1.361976723	1.734465139
U74	19-Apr-17	16:03:15	14	2	[0.25, 1.0]	[0.0, 0.5, 0.5, 0.5]	[1, 2]	0.25	0.25	A	9001		0.376331557	0.375812961	0		0.25	3.35	1.311989381	1.687802343
U74	19-Apr-17	16:03:20	15	2	[0.35, 1.0]	[0.0, 0.5, 0.5, 0.5]	[1, 2]	0.35	0.25	A	9001		0.46753316	0.466841224	0		0.35	3.6	1.361115723	1.827956946
U74	19-Apr-17	16:03:26	16	2	[0.15, 1.0]	[0.0, 0.5, 0.5, 0.5]	[1, 2]	0.15	0.25	B	9001		0.520924589	0.520454175	0		0.5	3.95	1.495881377	2.016335552
U74	19-Apr-17	16:03:31	17	2	[0.0, 0.5, 0.5, 0.5]	[0.3, 1.0]	[2, 1]	0.25	0.3	B	9001		0.467469298	0.4668589	0		0.3	4.45	1.362008369	1.828867269
U74	19-Apr-17	16:03:38	18	2	[0.2, 1.0]	[0.0, 0.5, 0.5, 0.5]	[1, 2]	0.2	0.25	B	9001		0.568759715	0.568053523	0		0	4.75	1.49560312	2.063656643
U74	19-Apr-17	16:03:43	19	2	[0.0, 0.5, 0.5, 0.5]	[0.15, 1.0]	[2, 1]	0.25	0.15	A	9001		0.404413568	0.403895827	0		0.5	4.75	1.612391258	2.016287085
U74	19-Apr-17	16:03:49	20	2	[0.3, 1.0]	[0.0, 0.5, 0.5, 0.5]	[1, 2]	0.3	0.25	A	9001		0.443751874	0.443095576	0		0.3	5.25	1.762669743	2.205765318
U74	19-Apr-17	16:03:55	21	2	[0.0, 0.5, 0.5, 0.5]	[0.35, 1.0]	[2, 1]	0.25	0.35	B	9001		0.477613136	0.476918064	0		0.35	5.55	1.162902897	1.639820961
U74	19-Apr-17	16:04:13	23	3	[0.0, 0.5, 0.5, 0.5]	[0.15, 1.0]	[2, 1]	0.25	0.15	A	9001		0.38406602	0.383459328	0		0	5.9	1.210509373	1.593968702
U74	19-Apr-17	16:04:18	24	3	[0.0, 0.5, 0.5, 0.5]	[0.3, 1.0]	[2, 1]	0.25	0.3	B	9001		0.510287243	0.509796872	0		0.3	5.9	1.129977902	1.639774775
U74	19-Apr-17	16:04:24	25	3	[0.2, 1.0]	[0.0, 0.5, 0.5, 0.5]	[1, 2]	0.2	0.25	A	9001		0.478310489	0.477620263	0		0.2	6.2	1.162858422	1.640478685
U74	19-Apr-17	16:04:29	26	3	[0.0, 0.5, 0.5, 0.5]	[0.35, 1.0]	[2, 1]	0.25	0.35	B	9001		0.426805563	0.426284687	0		0.35	6.4	1.495814093	1.92209878
U74	19-Apr-17	16:04:35	27	3	[0.0, 0.5, 0.5, 0.5]	[0.2, 1.0]	[2, 1]	0.25	0.2	A	9001		0.465330482	0.464845813	0		0.5	6.75	1.362997094	1.827842907
U74	19-Apr-17	16:04:41	28	3	[0.0, 0.5, 0.5, 0.5]	[0.25, 1.0]	[2, 1]	0.25	0.25	A	9001		0.504611484	0.503833447	0		0	7.25	1.513006445	2.016839892
U74	19-Apr-17	16:04:47	29	3	[0.15, 1.0]	[0.0, 0.5, 0.5, 0.5]	[1, 2]	0.15	0.25	B	9001		0.492714854	0.492255274	0		0.5	7.25	1.429891973	1.922147247
U74	19-Apr-17	16:04:54	30	3	[0.35, 1.0]	[0.0, 0.5, 0.5, 0.5]	[1, 2]	0.35	0.25	A	9001		0.409368026	0.408856557	0		0.35	7.75	1.513388764	1.922245321
U74	19-Apr-17	16:05:00	31	3	[0.25, 1.0]	[0.0, 0.5, 0.5, 0.5]	[1, 2]	0.25	0.25	A	9001		0.446056904	0.44548642	0		0.25	8.1	1.42966646	1.875152879
U74	19-Apr-17	16:05:08	32	3	[0.3, 1.0]	[0.0, 0.5, 0.5, 0.5]	[1, 2]	0.3	0.25	A	9001		0.417114178	0.416429654	0		0.3	8.35	1.647006322	2.063435976
U74	19-Apr-17	16:05:14	33	3	[0.3, 1.0]	[0.0, 0.5, 0.5, 0.5]	[1, 2]	0.3	0.25	A	9001		0.446351126	0.44573075	0		0.3	8.65	1.429903092	1.875633842
U74	19-Apr-17	16:05:21	34	3	[0.0, 0.5, 0.5, 0.5]	[0.25, 1.0]	[2, 1]	0.25	0.25	A	9001		0.371362274	0.370814598	0		0.5	8.95	1.363364872	1.73417947
U74	19-Apr-17	16:05:28	35	3	[0.2, 1.0]	[0.0, 0.5, 0.5, 0.5]	[1, 2]	0.2	0.25	A	9001		0.407541964	0.406888801	0		0.2	9.45	1.797267986	2.204156787
U74	19-Apr-17	16:05:35	36	3	[0.0, 0.5, 0.5, 0.5]	[0.15, 1.0]	[2, 1]	0.25	0.15	A	9001		0.469582455	0.469110615	0		0	9.65	1.547355227	2.016465842
U74	19-Apr-17	16:05:42	37	3	[0.35, 1.0]	[0.0, 0.5, 0.5, 0.5]	[1, 2]	0.35	0.25	A	9001		0.435908504	0.435383921	0		0.35	9.65	1.581013212	2.016397133
U74	19-Apr-17	16:05:49	38	3	[0.0, 0.5, 0.5, 0.5]	[0.2, 1.0]	[2, 1]	0.25	0.2	A	9001		0.402557855	0.402034128	0		0	10	1.614197363	2.01623149
U74	19-Apr-17	16:05:56	39	3	[0.25, 1.0]	[0.0, 0.5, 0.5, 0.5]	[1, 2]	0.25	0.25	A	9001		0.448969194	0.448452309	0		0.25	10	1.61426037	2.062712679
U74	19-Apr-17	16:06:01	40	3	[0.15, 1.0]	[0.0, 0.5, 0.5, 0.5]	[1, 2]	0.15	0.25	B	9001		0.473333223	0.472773003	0		0.5	10.25	1.214300056	1.687073058
U74	19-Apr-17	16:06:06	41	3	[0.0, 0.5, 0.5, 0.5]	[0.35, 1.0]	[2, 1]	0.25	0.35	B	9001		0.483213915	0.482655405	0		0.35	10.75	1.580740087	2.063395492
U74	19-Apr-17	16:06:12	42	3	[0.0, 0.5, 0.5, 0.5]	[0.3, 1.0]	[2, 1]	0.25	0.3	A	9001		0.507264904	0.506732623	0		0.5	11.1	1.180653474	1.687386097
U74	19-Apr-17	16:06:47	44	4	[0.25, 1.0]	[0.0, 0.5, 0.5, 0.5]	[1, 2]	0.25	0.25	A	9001		0.449813374	0.449233197	0		0.25	11.6	1.284931448	1.734164645
U74	19-Apr-17	16:06:54	45	4	[0.3, 1.0]	[0.0, 0.5, 0.5, 0.5]	[1, 2]	0.3	0.25	A	9001		0.454729914	0.454009468	0		0.3	11.85	1.280784106	1.734793574
U74	19-Apr-17	16:06:59	46	4	[0.0, 0.5, 0.5, 0.5]	[0.25, 1.0]	[2, 1]	0.25	0.25	A	9001		0.50880045	0.508281569	0		0	12.15	1.131674244	1.639955813
U74	19-Apr-17	16:07:05	47	4	[0.35, 1.0]	[0.0, 0.5, 0.5, 0.5]	[1, 2]	0.35	0.25	A	9001		0.381435122	0.380882885	0		0.35	12.15	1.165040288	1.545923172
U74	19-Apr-17	16:07:11	48	4	[0.0, 0.5, 0.5, 0.5]	[0.3, 1.0]	[2, 1]	0.25	0.3	B	9001		0.53504528	0.534550632	0		0.3	12.5	1.481500675	2.016051307
U74	19-Apr-17	16:07:18	49	4	[0.0, 0.5, 0.5, 0.5]	[0.35, 1.0]	[2, 1]	0.25	0.35	B	9001		0.440759756	0.440198965	0		0.35	12.8	1.481793758	1.921992723
U74	19-Apr-17	16:07:24	50	4	[0.0, 0.5, 0.5, 0.5]	[0.15, 1.0]	[2, 1]	0.25	0.15	A	9001		0.435833237	0.435293259	0		0	13.15	1.298715436	1.734008695
U74	19-Apr-17	16:07:31	51	4	[0.15, 1.0]	[0.0, 0.5, 0.5, 0.5]	[1, 2]	0.15	0.25	B	9001		0.548782511	0.548235976	0		0	13.15	1.515221383	2.063457359
U74	19-Apr-17	16:07:37	52	4	[0.2, 1.0]	[0.0, 0.5, 0.5, 0.5]	[1, 2]	0.2	0.25	B	9001		0.534838012	0.534290621	0		0	13.15	1.481912074	2.016202695
U74	19-Apr-17	16:07:42	53	4	[0.0, 0.5, 0.5, 0.5]	[0.2, 1.0]	[2, 1]	0.25	0.2		9001				1	ControlHold error		13.15
U74	19-Apr-17	16:07:44	54	4	[0.0, 0.5, 0.5, 0.5]	[0.2, 1.0]	[2, 1]	0.25	0.2	A	9001		0.468442342	0.46793515	0		0	13.15	1.453756223	1.921691373
U74	19-Apr-17	16:07:50	55	4	[0.0, 0.5, 0.5, 0.5]	[0.15, 1.0]	[2, 1]	0.25	0.15	A	9001		0.612457477	0.611936886	0		0	13.15	1.215923412	1.827860298
U74	19-Apr-17	16:07:56	56	4	[0.35, 1.0]	[0.0, 0.5, 0.5, 0.5]	[1, 2]	0.35	0.25	A	9001		0.447886672	0.447190744	0		0.35	13.15	1.615998621	2.063189365
U74	19-Apr-17	16:08:02	57	4	[0.0, 0.5, 0.5, 0.5]	[0.3, 1.0]	[2, 1]	0.25	0.3	B	9001		0.593772345	0.593193878	0		0.3	13.5	1.281960712	1.87515459
U74	19-Apr-17	16:08:08	58	4	[0.0, 0.5, 0.5, 0.5]	[0.35, 1.0]	[2, 1]	0.25	0.35	B	9001		0.462742634	0.462291321	0		0.35	13.8	1.365889143	1.828180464
U74	19-Apr-17	16:08:14	59	4	[0.0, 0.5, 0.5, 0.5]	[0.25, 1.0]	[2, 1]	0.25	0.25	A	9001		0.445999599	0.445476156	0		0.5	14.15	1.570984839	2.016460995
U74	19-Apr-17	16:08:20	60	4	[0.25, 1.0]	[0.0, 0.5, 0.5, 0.5]	[1, 2]	0.25	0.25	A	9001		0.491177027	0.490657291	0		0.25	14.65	1.337759521	1.828416812
U74	19-Apr-17	16:08:25	61	4	[0.0, 0.5, 0.5, 0.5]	[0.2, 1.0]	[2, 1]	0.25	0.2	A	9001		0.491424209	0.490917872	0		0	14.9	1.149459603	1.640377475
U74	19-Apr-17	16:08:31	62	4	[0.2, 1.0]	[0.0, 0.5, 0.5, 0.5]	[1, 2]	0.2	0.25	A	9001		0.542860711	0.542391437	0		0.2	14.9	1.332482615	1.874874052
U74	19-Apr-17	16:08:38	63	4	[0.15, 1.0]	[0.0, 0.5, 0.5, 0.5]	[1, 2]	0.15	0.25	B	9001		0.542536838	0.541986596	0		0	15.1	1.332847542	1.874834138
U74	19-Apr-17	16:08:44	64	4	[0.3, 1.0]	[0.0, 0.5, 0.5, 0.5]	[1, 2]	0.3	0.25	A	9001		0.405222395	0.404681561	0		0.3	15.1	1.282917791	1.687599352
U74	19-Apr-17	16:09:04	66	5	[0.0, 0.5, 0.5, 0.5]	[0.2, 1.0]	[2, 1]	0.25	0.2	B	9001		0.727503373	0.726782071	0		0.2	15.4	2.182970477	2.909752548
U74	19-Apr-17	16:09:11	67	5	[0.0, 0.5, 0.5, 0.5]	[0.25, 1.0]	[2, 1]	0.25	0.25	A	9001		0.560451917	0.559878867	0		0	15.6	1.316764797	1.876643664
U74	19-Apr-17	16:09:17	68	5	[0.0, 0.5, 0.5, 0.5]	[0.15, 1.0]	[2, 1]	0.25	0.15	A	9001		0.402095709	0.4014377	0		0.5	15.6	1.333183104	1.734620804
U74	19-Apr-17	16:09:22	69	5	[0.15, 1.0]	[0.0, 0.5, 0.5, 0.5]	[1, 2]	0.15	0.25	B	9001		0.537729206	0.53698253	0		0.5	16.1	1.150101077	1.687083607
U74	19-Apr-17	16:09:29	70	5	[0.2, 1.0]	[0.0, 0.5, 0.5, 0.5]	[1, 2]	0.2	0.25	B	9001		0.457291247	0.456671156	0		0.5	16.6	1.183248449	1.639919605
U74	19-Apr-17	16:09:35	71	5	[0.0, 0.5, 0.5, 0.5]	[0.3, 1.0]	[2, 1]	0.25	0.3	B	9001		0.435156126	0.434431973	0		0.3	17.1	1.299968448	1.734400422
U74	19-Apr-17	16:09:41	72	5	[0.35, 1.0]	[0.0, 0.5, 0.5, 0.5]	[1, 2]	0.35	0.25	A	9001		0.434445943	0.433881447	0		0.35	17.4	1.300293177	1.734174623
U74	19-Apr-17	16:09:47	73	5	[0.0, 0.5, 0.5, 0.5]	[0.35, 1.0]	[2, 1]	0.25	0.35	B	9001		0.439284936	0.438816233	0		0.35	17.75	1.483312767	1.922129
U74	19-Apr-17	16:09:54	74	5	[0.3, 1.0]	[0.0, 0.5, 0.5, 0.5]	[1, 2]	0.3	0.25	A	9001		0.442742908	0.442138212	0		0.3	18.1	1.4334962	1.875634412
U74	19-Apr-17	16:10:00	75	5	[0.25, 1.0]	[0.0, 0.5, 0.5, 0.5]	[1, 2]	0.25	0.25	A	9001		0.560697958	0.56010153	0		0.25	18.4	1.316916755	1.877018285
U74	19-Apr-17	16:10:05	76	5	[0.0, 0.5, 0.5, 0.5]	[0.35, 1.0]	[2, 1]	0.25	0.35	B	9001		0.504306997	0.503816341	0		0.35	18.65	1.18363761	1.687453951
U74	19-Apr-17	16:10:12	77	5	[0.15, 1.0]	[0.0, 0.5, 0.5, 0.5]	[1, 2]	0.15	0.25	B	9001		0.438053022	0.437266147	0		0.5	19	1.250718089	1.687984236
U74	19-Apr-17	16:10:19	78	5	[0.0, 0.5, 0.5, 0.5]	[0.25, 1.0]	[2, 1]	0.25	0.25	A	9001		0.427726149	0.427206128	0		0	19.5	1.401103771	1.828309899
U74	19-Apr-17	16:10:25	79	5	[0.3, 1.0]	[0.0, 0.5, 0.5, 0.5]	[1, 2]	0.3	0.25	A	9001		0.434138891	0.433534766	0		0.3	19.5	1.300959169	1.734493935
U74	19-Apr-17	16:10:31	80	5	[0.25, 1.0]	[0.0, 0.5, 0.5, 0.5]	[1, 2]	0.25	0.25	A	9001		0.522181022	0.521643895	0		0.25	19.8	1.40076992	1.922413815
U74	19-Apr-17	16:10:38	81	5	[0.35, 1.0]	[0.0, 0.5, 0.5, 0.5]	[1, 2]	0.35	0.25	A	9001		0.432176267	0.431643701	0		0.35	20.05	1.584265912	2.015909613
U74	19-Apr-17	16:10:45	82	5	[0.0, 0.5, 0.5, 0.5]	[0.3, 1.0]	[2, 1]	0.25	0.3	B	9001		0.47217686	0.471655128	0		0.3	20.4	1.450967665	1.922622793
U74	19-Apr-17	16:10:51	83	5	[0.2, 1.0]	[0.0, 0.5, 0.5, 0.5]	[1, 2]	0.2	0.25	B	9001		0.577330089	0.576810068	0		0.5	20.7	1.251335614	1.828145682
U74	19-Apr-17	16:10:56	84	5	[0.0, 0.5, 0.5, 0.5]	[0.2, 1.0]	[2, 1]	0.25	0.2	A	9001		0.424982352	0.424334036	0		0	21.2	1.451341145	1.875675181
U74	19-Apr-17	16:11:02	85	5	[0.0, 0.5, 0.5, 0.5]	[0.15, 1.0]	[2, 1]	0.25	0.15	A	9001		0.432645826	0.43189744	0		0	21.2	1.584701259	2.016598698
U74	19-Apr-17	16:11:26	87	6	[0.25, 1.0]	[0.0, 0.5, 0.5, 0.5]	[1, 2]	0.25	0.25	A	9001		0.416309912	0.415749122	0		0.25	21.2	1.460467179	1.8762163
U74	19-Apr-17	16:11:34	88	6	[0.0, 0.5, 0.5, 0.5]	[0.15, 1.0]	[2, 1]	0.25	0.15	A	9001		0.479328009	0.478782899	0		0.5	21.45	1.584796767	2.063579666
U74	19-Apr-17	16:11:39	89	6	[0.35, 1.0]	[0.0, 0.5, 0.5, 0.5]	[1, 2]	0.35	0.25	A	9001		0.47027211	0.469570766	0		0.35	21.95	1.218061943	1.687632708
U74	19-Apr-17	16:11:45	90	6	[0.3, 1.0]	[0.0, 0.5, 0.5, 0.5]	[1, 2]	0.3	0.25	A	9001		0.46221406	0.461666669	0		0.3	22.3	1.601655838	2.063322506
U74	19-Apr-17	16:11:51	91	6	[0.0, 0.5, 0.5, 0.5]	[0.3, 1.0]	[2, 1]	0.25	0.3	B	9001		0.498714487	0.497982066	0		0.3	22.6	1.518480925	2.016462991
U74	19-Apr-17	16:11:57	92	6	[0.2, 1.0]	[0.0, 0.5, 0.5, 0.5]	[1, 2]	0.2	0.25	B	9001		0.538993052	0.538445661	0		0	22.9	1.336664169	1.875109829
U74	19-Apr-17	16:12:04	93	6	[0.0, 0.5, 0.5, 0.5]	[0.25, 1.0]	[2, 1]	0.25	0.25	A	9001		0.502430758	0.501897337	0		0	22.9	1.185219912	1.687117249
U74	19-Apr-17	16:12:10	94	6	[0.0, 0.5, 0.5, 0.5]	[0.35, 1.0]	[2, 1]	0.25	0.35	B	9001		0.421829723	0.421320535	0		0.35	22.9	1.218568279	1.639888814
U74	19-Apr-17	16:12:15	95	6	[0.15, 1.0]	[0.0, 0.5, 0.5, 0.5]	[1, 2]	0.15	0.25	B	9001		0.46875253	0.468212267	0		0	23.25	1.21878524	1.686997507
U74	19-Apr-17	16:12:21	96	6	[0.0, 0.5, 0.5, 0.5]	[0.2, 1.0]	[2, 1]	0.25	0.2	A	9001		0.431986676	0.431208069	0		0.5	23.25	1.585314508	2.016522577
U74	19-Apr-17	16:12:26	97	6	[0.25, 1.0]	[0.0, 0.5, 0.5, 0.5]	[1, 2]	0.25	0.25	A	9001		0.482452414	0.481958622	0		0.25	23.75	1.252588626	1.734547248
U74	19-Apr-17	16:12:32	98	6	[0.0, 0.5, 0.5, 0.5]	[0.35, 1.0]	[2, 1]	0.25	0.35	B	9001		0.437697503	0.436981618	0		0.35	24	1.48557047	1.922552088
U74	19-Apr-17	16:12:37	99	6	[0.15, 1.0]	[0.0, 0.5, 0.5, 0.5]	[1, 2]	0.15	0.25	B	9001		0.402922497	0.402447807	0		0	24.35	1.519650688	1.922098495
U74	19-Apr-17	16:12:44	100	6	[0.2, 1.0]	[0.0, 0.5, 0.5, 0.5]	[1, 2]	0.2	0.25	A	9001		0.508673295	0.507957696	0		0.2	24.35	1.602603794	2.110561489
U74	19-Apr-17	16:12:49	101	6	[0.3, 1.0]	[0.0, 0.5, 0.5, 0.5]	[1, 2]	0.3	0.25	A	9001		0.486775377	0.486307814	0		0.3	24.55	1.436181837	1.922489651
U74	19-Apr-17	16:12:56	102	6	[0.0, 0.5, 0.5, 0.5]	[0.2, 1.0]	[2, 1]	0.25	0.2	A	9001		0.398999244	0.398439024	0		0	24.85	1.33613702	1.734576043
U74	19-Apr-17	16:13:01	103	6	[0.35, 1.0]	[0.0, 0.5, 0.5, 0.5]	[1, 2]	0.35	0.25	A	9001		0.370093011	0.369394802	0		0.35	24.85	1.553241675	1.922636478
U74	19-Apr-17	16:13:07	104	6	[0.0, 0.5, 0.5, 0.5]	[0.25, 1.0]	[2, 1]	0.25	0.25	B	9001		0.61082956	0.610350022	0		0.25	25.2	1.453242758	2.063592781
U74	19-Apr-17	16:13:14	105	6	[0.0, 0.5, 0.5, 0.5]	[0.3, 1.0]	[2, 1]	0.25	0.3	B	9001		0.484218035	0.483723673	0		0.3	25.45	1.5870998	2.070823473
U74	19-Apr-17	16:13:20	106	6	[0.0, 0.5, 0.5, 0.5]	[0.15, 1.0]	[2, 1]	0.25	0.15	A	9001		0.470531551	0.469805403	0		0.5	25.75	1.453235631	1.923041034
U74	19-Apr-17	16:28:00	259	10	[0.0, 0.5, 0.5, 0.5]	[0.15, 1.0]	[2, 1]	0.25	0.15	A	9001		0.516631276	0.516080464	0		0.5	63.1	1.40620135	1.922281814
U74	19-Apr-17	16:28:06	260	10	[0.0, 0.5, 0.5, 0.5]	[0.35, 1.0]	[2, 1]	0.25	0.35	B	9001		0.49188835	0.491323854	0		0.35	63.6	1.431596868	1.922920722
U74	19-Apr-17	16:28:12	261	10	[0.0, 0.5, 0.5, 0.5]	[0.3, 1.0]	[2, 1]	0.25	0.3	B	9001		0.516911529	0.516337339	0		0.3	63.95	1.547088944	2.063426283
U74	19-Apr-17	16:28:19	262	10	[0.15, 1.0]	[0.0, 0.5, 0.5, 0.5]	[1, 2]	0.15	0.25	B	9001		0.445737307	0.445217001	0		0	64.25	1.148437521	1.593654522
U74	19-Apr-17	16:28:25	263	10	[0.3, 1.0]	[0.0, 0.5, 0.5, 0.5]	[1, 2]	0.3	0.25	A	9001		0.502726976	0.502205814	0		0.3	64.25	1.514571926	2.016777741
U74	19-Apr-17	16:28:31	264	10	[0.0, 0.5, 0.5, 0.5]	[0.2, 1.0]	[2, 1]	0.25	0.2	A	9001		0.522851576	0.522321861	0		0	64.55	1.164548776	1.686870637
U74	19-Apr-17	16:28:36	265	10	[0.0, 0.5, 0.5, 0.5]	[0.25, 1.0]	[2, 1]	0.25	0.25	B	9001		0.468789023	0.468249045	0		0.25	64.55	1.547999267	2.016248311
U74	19-Apr-17	16:28:42	266	10	[0.2, 1.0]	[0.0, 0.5, 0.5, 0.5]	[1, 2]	0.2	0.25	B	9001		0.513684203	0.513169314	0		0	64.8	1.220754707	1.733924021
U74	19-Apr-17	16:28:47	267	10	[0.25, 1.0]	[0.0, 0.5, 0.5, 0.5]	[1, 2]	0.25	0.25	A	9001		0.468936134	0.468467716	0		0.25	64.8	1.548095915	2.016563631
U74	19-Apr-17	16:28:54	268	10	[0.35, 1.0]	[0.0, 0.5, 0.5, 0.5]	[1, 2]	0.35	0.25	A	9001		0.379304859	0.378786833	0		0.35	65.05	1.214878807	1.593665641
U74	19-Apr-17	16:39:45	369	14	[0.3, 1.0]	[0.0, 0.5, 0.5, 0.5]	[1, 2]	0.3	0.25	A	9001		0.472185698	0.471616924	0		0.3	90.4	1.264156536	1.735773461
U74	19-Apr-17	16:39:50	370	14	[0.0, 0.5, 0.5, 0.5]	[0.35, 1.0]	[2, 1]	0.25	0.35	B	9001		0.465298265	0.464785942	0		0.35	90.7	1.457357884	1.922143826
U74	19-Apr-17	16:39:55	371	14	[0.0, 0.5, 0.5, 0.5]	[0.2, 1.0]	[2, 1]	0.25	0.2	A	9001		0.518028549	0.517547586	0		0.5	91.05	1.404707143	1.922254729
U74	19-Apr-17	16:40:01	372	14	[0.2, 1.0]	[0.0, 0.5, 0.5, 0.5]	[1, 2]	0.2	0.25	B	9001		0.526537057	0.525971704	0		0.5	91.55	1.49049984	2.016471544
U74	19-Apr-17	16:40:07	373	14	[0.0, 0.5, 0.5, 0.5]	[0.3, 1.0]	[2, 1]	0.25	0.3	B	9001		0.495458366	0.494959727	0		0.3	92.05	1.239612325	1.734572052
U74	19-Apr-17	16:40:13	374	14	[0.25, 1.0]	[0.0, 0.5, 0.5, 0.5]	[1, 2]	0.25	0.25	B	9001		0.528054641	0.527335905	0		0.5	92.35	1.724142544	2.251478449
U74	19-Apr-17	16:40:21	375	14	[0.0, 0.5, 0.5, 0.5]	[0.15, 1.0]	[2, 1]	0.25	0.15	A	9001		0.45649696	0.455975798	0		0.5	92.85	1.607175934	2.063151732
U74	19-Apr-17	16:40:27	376	14	[0.15, 1.0]	[0.0, 0.5, 0.5, 0.5]	[1, 2]	0.15	0.25	B	9001		0.483861375	0.483291462	0		0.5	93.35	1.156899558	1.64019102
U74	19-Apr-17	16:40:32	377	14	[0.0, 0.5, 0.5, 0.5]	[0.25, 1.0]	[2, 1]	0.25	0.25	B	9001		0.543595982	0.543105326	0		0.25	93.85	1.190787049	1.733892375
U74	19-Apr-17	16:40:37	378	14	[0.35, 1.0]	[0.0, 0.5, 0.5, 0.5]	[1, 2]	0.35	0.25	A	9001		0.487717346	0.487063613	0		0.35	94.1	1.341017922	1.828081535
U74	19-Apr-17	16:40:45	379	14	[0.0, 0.5, 0.5, 0.5]	[0.2, 1.0]	[2, 1]	0.25	0.2	A	9001		0.38190297	0.3811141	0		0.5	94.45	1.540997794	1.922111894
U74	19-Apr-17	16:40:51	380	14	[0.2, 1.0]	[0.0, 0.5, 0.5, 0.5]	[1, 2]	0.2	0.25	B	9001		0.608057538	0.607538942	0		0.5	94.95	1.220718784	1.828257726
U74	19-Apr-17	16:40:57	381	14	[0.0, 0.5, 0.5, 0.5]	[0.3, 1.0]	[2, 1]	0.25	0.3	A	9001		0.427458441	0.4269541	0		0	95.45	1.30787055	1.73482465
U74	19-Apr-17	16:41:03	382	14	[0.0, 0.5, 0.5, 0.5]	[0.15, 1.0]	[2, 1]	0.25	0.15	A	9001		0.417747099	0.417180891	0		0.5	95.45	1.458111117	1.875292008
U74	19-Apr-17	16:41:10	383	14	[0.35, 1.0]	[0.0, 0.5, 0.5, 0.5]	[1, 2]	0.35	0.25	A	9001		0.526200354	0.525576272	0		0.35	95.95	1.490776956	2.016353228
U74	19-Apr-17	16:41:15	384	14	[0.0, 0.5, 0.5, 0.5]	[0.35, 1.0]	[2, 1]	0.25	0.35	B	9001		0.521008123	0.520491238	0		0.35	96.3	1.30789849	1.828389727
U74	19-Apr-17	16:41:21	385	14	[0.15, 1.0]	[0.0, 0.5, 0.5, 0.5]	[1, 2]	0.15	0.25	B	9001		0.520490382	0.520036504	0		0	96.65	1.308059856	1.82809636
U74	19-Apr-17	16:41:26	386	14	[0.3, 1.0]	[0.0, 0.5, 0.5, 0.5]	[1, 2]	0.3	0.25	A	9001		0.460334684	0.459794991	0		0.3	96.65	1.274388471	1.734183461
U74	19-Apr-17	16:41:34	387	14	[0.0, 0.5, 0.5, 0.5]	[0.25, 1.0]	[2, 1]	0.25	0.25	A	9001		0.509992451	0.509448766	0		0	96.95	1.225233619	1.734682385
U74	19-Apr-17	16:41:40	388	14	[0.25, 1.0]	[0.0, 0.5, 0.5, 0.5]	[1, 2]	0.25	0.25	A	9001		0.484373414	0.483656104	0		0.25	96.95	1.391787862	1.875443966
U74	19-Apr-17	16:42:02	390	15	[0.0, 0.5, 0.5, 0.5]	[0.15, 1.0]	[2, 1]	0.25	0.15	A	9001		0.487079293	0.486515081	0		0	97.2	1.388226685	1.874741766
U74	19-Apr-17	16:42:09	391	15	[0.35, 1.0]	[0.0, 0.5, 0.5, 0.5]	[1, 2]	0.35	0.25	A	9001		0.401877323	0.401228437	0		0.35	97.2	1.192495935	1.593724371
U74	19-Apr-17	16:42:16	392	15	[0.0, 0.5, 0.5, 0.5]	[0.3, 1.0]	[2, 1]	0.25	0.3	B	9001		0.492666672	0.492137242	0		0.3	97.55	1.241699823	1.733837065
U74	19-Apr-17	16:42:23	393	15	[0.25, 1.0]	[0.0, 0.5, 0.5, 0.5]	[1, 2]	0.25	0.25	B	9001		0.516865058	0.516374402	0		0.5	97.85	1.358489102	1.874863503
U74	19-Apr-17	16:42:30	394	15	[0.15, 1.0]	[0.0, 0.5, 0.5, 0.5]	[1, 2]	0.15	0.25	B	9001		0.431489747	0.430897026	0		0	98.35	1.208844678	1.639741703
U74	19-Apr-17	16:42:37	395	15	[0.0, 0.5, 0.5, 0.5]	[0.35, 1.0]	[2, 1]	0.25	0.35	B	9001		0.460229482	0.45953498	0		0.35	98.35	1.275212123	1.734747103
U74	19-Apr-17	16:42:42	396	15	[0.2, 1.0]	[0.0, 0.5, 0.5, 0.5]	[1, 2]	0.2	0.25	B	9001		0.483814049	0.483277777	0		0	98.7	1.392189852	1.875467629
U74	19-Apr-17	16:42:48	397	15	[0.0, 0.5, 0.5, 0.5]	[0.2, 1.0]	[2, 1]	0.25	0.2	A	9001		0.425839361	0.4253048	0		0	98.7	1.309022066	1.734326866
U74	19-Apr-17	16:42:53	398	15	[0.3, 1.0]	[0.0, 0.5, 0.5, 0.5]	[1, 2]	0.3	0.25	A	9001		0.396983876	0.396433919	0		0.3	98.7	1.526014678	1.922448597
U74	19-Apr-17	16:42:58	399	15	[0.0, 0.5, 0.5, 0.5]	[0.25, 1.0]	[2, 1]	0.25	0.25	A	9001		0.524751764	0.524104018	0		0.5	99	1.492525186	2.016629204
U74	19-Apr-17	16:44:04	401	16	[0.0, 0.5, 0.5, 0.5]	[0.2, 1.0]	[2, 1]	0.25	0.2	A	9001		0.535183838	0.534585414	0		0.5	99.5	1.388234667	1.922820081
U74	19-Apr-17	16:44:10	402	16	[0.15, 1.0]	[0.0, 0.5, 0.5, 0.5]	[1, 2]	0.15	0.25	B	9001		0.487040805	0.486495979	0		0	100	1.576818259	2.063314239
U74	19-Apr-17	16:44:16	403	16	[0.0, 0.5, 0.5, 0.5]	[0.25, 1.0]	[2, 1]	0.25	0.25	B	9001		0.45348631	0.452916681	0		0.25	100	1.610305755	2.063222437
U74	19-Apr-17	16:44:24	404	16	[0.2, 1.0]	[0.0, 0.5, 0.5, 0.5]	[1, 2]	0.2	0.25	B	9001		0.567304567	0.56676687	0		0.5	100.25	1.543586212	2.110353082
U74	19-Apr-17	16:44:29	405	16	[0.0, 0.5, 0.5, 0.5]	[0.15, 1.0]	[2, 1]	0.25	0.15	A	9001		0.420027039	0.419450283	0		0.5	100.75	1.127511507	1.54696179
U74	19-Apr-17	16:44:34	406	16	[0.0, 0.5, 0.5, 0.5]	[0.35, 1.0]	[2, 1]	0.25	0.35	B	9001		0.473150189	0.472602228	0		0.35	101.25	1.543449364	2.016051593
U74	19-Apr-17	16:44:39	407	16	[0.0, 0.5, 0.5, 0.5]	[0.3, 1.0]	[2, 1]	0.25	0.3	B	9001		0.48229732	0.481691199	0		0.3	101.6	1.91129294	2.392984139
U74	19-Apr-17	16:44:45	408	16	[0.25, 1.0]	[0.0, 0.5, 0.5, 0.5]	[1, 2]	0.25	0.25	B	9001		0.49569956	0.495231997	0		0.5	101.9	1.521029429	2.016261426
U74	19-Apr-17	16:44:52	409	16	[0.35, 1.0]	[0.0, 0.5, 0.5, 0.5]	[1, 2]	0.35	0.25	A	9001		0.4246887	0.424170674	0		0.35	102.4	1.310231173	1.734401847
U74	19-Apr-17	16:44:59	410	16	[0.3, 1.0]	[0.0, 0.5, 0.5, 0.5]	[1, 2]	0.3	0.25	A	9001		0.449092357	0.448476258	0		0.3	102.75	1.943955929	2.392432187
U74	19-Apr-17	16:46:02	412	17	[0.35, 1.0]	[0.26, 0.5, 0.5, 0.5]	[1, 2]	0.35	0.38	B	9020	gList_util_step2_0.26.txt	0.622489842	0.621931047	0		0.26	103.05	1.582503427	2.204434474
U74	19-Apr-17	16:46:09	413	17	[0.26, 0.5, 0.5, 0.5]	[0.35, 1.0]	[2, 1]	0.38	0.35	A	9020	gList_util_step2_0.26.txt	0.486161273	0.485621865	0		0.5	103.31	1.57803934	2.063661205
U74	19-Apr-17	16:46:15	414	17	[0.3, 1.0]	[0.26, 0.5, 0.5, 0.5]	[1, 2]	0.3	0.38	B	9020	gList_util_step2_0.26.txt	0.447800572	0.447248904	0		0.5	103.81	1.428049376	1.87529828
U74	19-Apr-17	16:46:20	415	17	[0.0, 0.5, 0.26, 0.5]	[0.05, 1.0]	[2, 1]	0.13	0.05	A	9020	gList_util_step2_0.26.txt	0.626635758	0.626094069	0		0	104.31	1.578309044	2.204403113
U74	19-Apr-17	16:46:26	416	17	[0.25, 1.0]	[0.0, 0.5, 0.26, 0.5]	[1, 2]	0.25	0.13	B	9020	gList_util_step2_0.26.txt	0.447355247	0.446803864	1	hold error	0.26	104.31	1.428903533	1.875707398
U74	19-Apr-17	16:46:31	417	17	[0.25, 1.0]	[0.0, 0.5, 0.26, 0.5]	[1, 2]	0.25	0.13	A	9020	gList_util_step2_0.26.txt	0.456700806	0.456145433	0		0.25	104.57	1.278307448	1.73445288
U74	19-Apr-17	16:46:36	418	17	[0.0, 0.5, 0.26, 0.5]	[0.1, 1.0]	[2, 1]	0.13	0.1	A	9020	gList_util_step2_0.26.txt	0.525867358	0.525336218	0		0.26	104.82	1.162141967	1.687478184
U74	19-Apr-17	16:46:42	419	17	[0.0, 0.5, 0.26, 0.5]	[0.25, 1.0]	[2, 1]	0.13	0.25	B	9020	gList_util_step2_0.26.txt	0.659476364	0.658902743	0		0.25	105.08	1.545412844	2.204315588
U74	19-Apr-17	16:46:48	420	17	[0.2, 1.0]	[0.0, 0.5, 0.26, 0.5]	[1, 2]	0.2	0.13	A	9020	gList_util_step2_0.26.txt	0.61255042	0.612029258	0		0.2	105.33	1.403971587	2.016000845
U74	19-Apr-17	16:46:55	421	17	[0.4, 1.0]	[0.26, 0.5, 0.5, 0.5]	[1, 2]	0.4	0.38	A	9020	gList_util_step2_0.26.txt	0.446656183	0.446091971	0		0.4	105.53	1.42952448	1.875616451
U74	19-Apr-17	16:47:01	422	17	[0.1, 1.0]	[0.0, 0.5, 0.26, 0.5]	[1, 2]	0.1	0.13	B	9020	gList_util_step2_0.26.txt	0.521543825	0.521020382	0		0	105.93	1.495476535	2.016496918
U74	19-Apr-17	16:47:07	423	17	[0.26, 0.5, 0.5, 0.5]	[0.3, 1.0]	[2, 1]	0.38	0.3	A	9020	gList_util_step2_0.26.txt	0.482972435	0.482429891	0		0.5	105.93	1.345808163	1.828238054
U74	19-Apr-17	16:47:14	424	17	[0.26, 0.5, 0.5, 0.5]	[0.4, 1.0]	[2, 1]	0.38	0.4	B	9020	gList_util_step2_0.26.txt	0.451803083	0.451153911	0		0.4	106.43	1.612533807	2.063687719
U74	19-Apr-17	16:47:20	425	17	[0.0, 0.5, 0.26, 0.5]	[0.2, 1.0]	[2, 1]	0.13	0.2	A	9020	gList_util_step2_0.26.txt	0.58012891	0.579607179	0		0	106.83	1.154272937	1.733880115
U74	19-Apr-17	16:47:26	426	17	[0.05, 1.0]	[0.0, 0.5, 0.26, 0.5]	[1, 2]	0.05	0.13	B	9020	gList_util_step2_0.26.txt	0.553613521	0.553093215	0		0.26	106.83	1.463171917	2.016265132
U74	19-Apr-17	16:47:32	427	17	[0.25, 1.0]	[0.0, 0.5, 0.26, 0.5]	[1, 2]	0.25	0.13	A	9020	gList_util_step2_0.26.txt	0.554154925	0.553631483	0		0.25	107.09	1.463005989	2.016637472
U74	19-Apr-17	16:47:37	428	17	[0.1, 1.0]	[0.0, 0.5, 0.26, 0.5]	[1, 2]	0.1	0.13	B	9020	gList_util_step2_0.26.txt	0.520880684	0.520360092	0		0.26	107.34	1.495733125	2.016093217
U74	19-Apr-17	16:47:43	429	17	[0.0, 0.5, 0.26, 0.5]	[0.25, 1.0]	[2, 1]	0.13	0.25	B	9020	gList_util_step2_0.26.txt	0.518148005	0.517551862	0		0.25	107.6	1.546010698	2.06356256
U74	19-Apr-17	16:47:50	430	17	[0.26, 0.5, 0.5, 0.5]	[0.4, 1.0]	[2, 1]	0.38	0.4	B	9020	gList_util_step2_0.26.txt	0.488511062	0.48795854	0		0.4	107.85	1.246069257	1.734027797
U74	19-Apr-17	16:47:56	431	17	[0.35, 1.0]	[0.26, 0.5, 0.5, 0.5]	[1, 2]	0.35	0.38	A	9020	gList_util_step2_0.26.txt	0.517124783	0.516574256	0		0.35	108.25	1.546582607	2.063156864
U74	19-Apr-17	16:48:01	432	17	[0.05, 1.0]	[0.0, 0.5, 0.26, 0.5]	[1, 2]	0.05	0.13	B	9020	gList_util_step2_0.26.txt	0.582305645	0.581778781	0		0.26	108.6	1.246814792	1.828593573
U74	19-Apr-17	16:48:08	433	17	[0.26, 0.5, 0.5, 0.5]	[0.3, 1.0]	[2, 1]	0.38	0.3	A	9020	gList_util_step2_0.26.txt	0.524518267	0.523971447	0		0.26	108.86	1.163471385	1.687442832
U74	19-Apr-17	16:48:13	434	17	[0.2, 1.0]	[0.0, 0.5, 0.26, 0.5]	[1, 2]	0.2	0.13	A	9020	gList_util_step2_0.26.txt	0.700855698	0.700373594	0		0.2	109.12	1.363127955	2.063501549
U74	19-Apr-17	16:48:19	435	17	[0.0, 0.5, 0.26, 0.5]	[0.2, 1.0]	[2, 1]	0.13	0.2	A	9020	gList_util_step2_0.26.txt	0.454909812	0.4543456	0		0	109.32	1.280533219	1.734878819
U74	19-Apr-17	16:48:26	436	17	[0.4, 1.0]	[0.26, 0.5, 0.5, 0.5]	[1, 2]	0.4	0.38	A	9020	gList_util_step2_0.26.txt	0.417257013	0.416471849	0		0.4	109.32	1.646749733	2.063221581
U74	19-Apr-17	16:48:31	437	17	[0.0, 0.5, 0.26, 0.5]	[0.1, 1.0]	[2, 1]	0.13	0.1	A	9020	gList_util_step2_0.26.txt	0.553574748	0.552780461	0		0.26	109.72	1.464021798	2.016802259
U74	19-Apr-17	16:48:37	438	17	[0.0, 0.5, 0.26, 0.5]	[0.05, 1.0]	[2, 1]	0.13	0.05	A	9020	gList_util_step2_0.26.txt	0.510712042	0.510209411	0		0.26	109.98	1.129682254	1.639891665
U74	19-Apr-17	16:48:44	439	17	[0.3, 1.0]	[0.26, 0.5, 0.5, 0.5]	[1, 2]	0.3	0.38	B	9020	gList_util_step2_0.26.txt	0.450211373	0.449647731	0		0.5	110.24	1.61328704	2.062934771
U74	19-Apr-17	16:48:51	440	17	[0.26, 0.5, 0.5, 0.5]	[0.35, 1.0]	[2, 1]	0.38	0.35	A	9020	gList_util_step2_0.26.txt	0.474502986	0.473830151	0		0.5	110.74	1.213896355	1.687726506
U74	19-Apr-17	16:49:39	442	18	[0.0, 0.5, 0.26, 0.5]	[0.1, 1.0]	[2, 1]	0.13	0.1	A	9020	gList_util_step2_0.26.txt	0.584755504	0.584206688	0		0.26	111.24	1.150078554	1.734285242
U74	19-Apr-17	16:49:45	443	18	[0.0, 0.5, 0.26, 0.5]	[0.2, 1.0]	[2, 1]	0.13	0.2	A	9020	gList_util_step2_0.26.txt	0.558683445	0.558145747	0		0.26	111.5	1.364472484	1.922618231
U74	19-Apr-17	16:49:50	444	18	[0.26, 0.5, 0.5, 0.5]	[0.3, 1.0]	[2, 1]	0.38	0.3	A	9020	gList_util_step2_0.26.txt	0.556397518	0.5557894	0		0.5	111.76	1.131522856	1.687312257
U74	19-Apr-17	16:49:57	445	18	[0.0, 0.5, 0.26, 0.5]	[0.15, 1.0]	[2, 1]	0.13	0.15	A	9020	gList_util_step2_0.26.txt	0.515905698	0.515217183	0		0	112.26	1.547825926	2.063043109
U74	19-Apr-17	16:50:03	446	18	[0.3, 1.0]	[0.26, 0.5, 0.5, 0.5]	[1, 2]	0.3	0.38	B	9020	gList_util_step2_0.26.txt	0.552389019	0.55160243	0		0.26	112.26	1.465140814	2.016743244
U74	19-Apr-17	16:50:10	447	18	[0.15, 1.0]	[0.0, 0.5, 0.26, 0.5]	[1, 2]	0.15	0.13	B	9020	gList_util_step2_0.26.txt	0.697511196	0.696904504	0		0	112.52	1.131348375	1.82825288
U74	19-Apr-17	16:50:16	448	18	[0.25, 1.0]	[0.0, 0.5, 0.26, 0.5]	[1, 2]	0.25	0.13	A	9020	gList_util_step2_0.26.txt	0.520639775	0.52005247	0		0.25	112.52	1.214493068	1.734545538
U74	19-Apr-17	16:50:21	449	18	[0.26, 0.5, 0.5, 0.5]	[0.35, 1.0]	[2, 1]	0.38	0.35	A	9020	gList_util_step2_0.26.txt	0.563488796	0.562975047	0		0.5	112.77	1.547912881	2.110887928
U74	19-Apr-17	16:50:27	450	18	[0.0, 0.5, 0.26, 0.5]	[0.25, 1.0]	[2, 1]	0.13	0.25	B	9020	gList_util_step2_0.26.txt	0.511630347	0.51099315	0		0.25	113.27	1.364464786	1.875457936
U74	19-Apr-17	16:50:34	451	18	[0.4, 1.0]	[0.26, 0.5, 0.5, 0.5]	[1, 2]	0.4	0.38	A	9020	gList_util_step2_0.26.txt	0.4440116	0.443351025	0		0.4	113.52	1.43204647	1.875397494
U74	19-Apr-17	16:50:40	452	18	[0.2, 1.0]	[0.0, 0.5, 0.26, 0.5]	[1, 2]	0.2	0.13	A	9020	gList_util_step2_0.26.txt	0.985775533	0.985122941	0		0.2	113.92	1.548331407	2.533454348
U74	19-Apr-17	16:50:47	453	18	[0.26, 0.5, 0.5, 0.5]	[0.4, 1.0]	[2, 1]	0.38	0.4	B	9020	gList_util_step2_0.26.txt	0.580002612	0.579529917	0		0.4	114.12	1.248348912	1.827878829
U74	19-Apr-17	16:50:52	454	18	[0.1, 1.0]	[0.0, 0.5, 0.26, 0.5]	[1, 2]	0.1	0.13	B	9020	gList_util_step2_0.26.txt	0.548756852	0.548211742	0		0	114.52	2.031742041	2.579953783
U74	19-Apr-17	16:50:59	455	18	[0.35, 1.0]	[0.26, 0.5, 0.5, 0.5]	[1, 2]	0.35	0.38	B	9020	gList_util_step2_0.26.txt	0.546831861	0.546227735	0		0.5	114.52	1.282260636	1.828488372
U74	19-Apr-17	16:51:48	457	19	[0.35, 0.5, 0.5, 0.5]	[0.4, 1.0]	[2, 1]	0.425	0.4	B	9020	gList_util_step3_0.20_0.35.txt	0.591530893	0.590932184	0		0.4	115.02	1.426279193	2.017211377
U74	19-Apr-17	16:51:53	458	19	[0.0, 0.5, 0.2, 0.5]	[0.1, 1.0]	[2, 1]	0.1	0.1	A	9020	gList_util_step3_0.20_0.35.txt	0.63124325	0.630592939	0		0	115.42	1.433061709	2.063654647
U74	19-Apr-17	16:52:00	459	19	[0.35, 0.5, 0.5, 0.5]	[0.45, 1.0]	[2, 1]	0.425	0.45	B	9020	gList_util_step3_0.20_0.35.txt	0.486322069	0.485726211	0		0.45	115.42	1.248795093	1.734521304
U74	19-Apr-17	16:52:07	460	19	[0.0, 0.5, 0.2, 0.5]	[0.05, 1.0]	[2, 1]	0.1	0.05	A	9020	gList_util_step3_0.20_0.35.txt	0.494914396	0.494414902	0		0	115.87	1.616087002	2.110501904
U74	19-Apr-17	16:52:13	461	19	[0.0, 0.5, 0.2, 0.5]	[0.15, 1.0]	[2, 1]	0.1	0.15	B	9020	gList_util_step3_0.20_0.35.txt	0.589561996	0.589038268	0		0.15	115.87	1.333148322	1.92218659
U74	19-Apr-17	16:52:19	462	19	[0.2, 1.0]	[0.0, 0.5, 0.2, 0.5]	[1, 2]	0.2	0.1	A	9020	gList_util_step3_0.20_0.35.txt	0.655367225	0.654797597	0		0.2	116.02	1.550091611	2.204889208
U74	19-Apr-17	16:52:25	463	19	[0.3, 1.0]	[0.35, 0.5, 0.5, 0.5]	[1, 2]	0.3	0.425	B	9020	gList_util_step3_0.20_0.35.txt	0.439188288	0.438697917	0		0.5	116.22	1.48326145	1.921959366
U74	19-Apr-17	16:52:31	464	19	[0.4, 1.0]	[0.35, 0.5, 0.5, 0.5]	[1, 2]	0.4	0.425	B	9020	gList_util_step3_0.20_0.35.txt	0.505593366	0.505034856	0		0.5	116.72	1.700240946	2.205275803
U74	19-Apr-17	16:52:36	465	19	[0.1, 1.0]	[0.0, 0.5, 0.2, 0.5]	[1, 2]	0.1	0.1	A	9020	gList_util_step3_0.20_0.35.txt	0.71794855	0.717189045	0		0.1	117.22	1.816389891	2.533578936
U74	19-Apr-17	16:52:44	466	19	[0.15, 1.0]	[0.0, 0.5, 0.2, 0.5]	[1, 2]	0.15	0.1	A	9020	gList_util_step3_0.20_0.35.txt	0.523751635	0.523218214	0		0.15	117.32	1.916624871	2.439843084
U74	19-Apr-17	16:52:50	467	19	[0.0, 0.5, 0.2, 0.5]	[0.2, 1.0]	[2, 1]	0.1	0.2	B	9020	gList_util_step3_0.20_0.35.txt	0.679054143	0.67852956	0		0.2	117.47	1.149918613	1.828448173
U74	19-Apr-17	16:52:56	468	19	[0.35, 0.5, 0.5, 0.5]	[0.3, 1.0]	[2, 1]	0.425	0.3	A	9020	gList_util_step3_0.20_0.35.txt	0.441988534	0.441445705	0		0.5	117.67	1.434198971	1.875644676
U74	19-Apr-17	16:53:03	469	19	[0.05, 1.0]	[0.0, 0.5, 0.2, 0.5]	[1, 2]	0.05	0.1	B	9020	gList_util_step3_0.20_0.35.txt	0.585319146	0.584668264	0		0	118.17	1.150189457	1.734857721
U74	19-Apr-17	16:53:10	470	19	[0.45, 1.0]	[0.35, 0.5, 0.5, 0.5]	[1, 2]	0.45	0.425	A	9020	gList_util_step3_0.20_0.35.txt	0.451230888	0.450678366	0		0.45	118.17	1.28371835	1.734396716
U74	19-Apr-17	16:53:16	471	19	[0.35, 1.0]	[0.35, 0.5, 0.5, 0.5]	[1, 2]	0.35	0.425	B	9020	gList_util_step3_0.20_0.35.txt	0.472269802	0.471500604	0		0.35	118.62	1.450717348	1.922217951
U74	19-Apr-17	16:53:22	472	19	[0.35, 0.5, 0.5, 0.5]	[0.35, 1.0]	[2, 1]	0.425	0.35	A	9020	gList_util_step3_0.20_0.35.txt	0.459157508	0.458498358	0		0.5	118.97	2.450375228	2.908873587
U74	19-Apr-17	16:53:50	474	20	[0.2, 1.0]	[0.0, 0.5, 0.2, 0.5]	[1, 2]	0.2	0.1	A	9020	gList_util_step3_0.20_0.35.txt	0.519209146	0.518407446	0		0.2	119.47	2.015574621	2.533982067
U74	19-Apr-17	16:53:56	475	20	[0.0, 0.5, 0.2, 0.5]	[0.2, 1.0]	[2, 1]	0.1	0.2	B	9020	gList_util_step3_0.20_0.35.txt	0.545276073	0.544726401	0		0.2	119.67	1.518654836	2.063381237
U74	19-Apr-17	16:54:02	476	20	[0.1, 1.0]	[0.0, 0.5, 0.2, 0.5]	[1, 2]	0.1	0.1	B	9020	gList_util_step3_0.20_0.35.txt	0.6214096	0.620858218	0		0	119.87	1.584569543	2.205427761
U74	19-Apr-17	16:54:08	477	20	[0.0, 0.5, 0.2, 0.5]	[0.1, 1.0]	[2, 1]	0.1	0.1	A	9020	gList_util_step3_0.20_0.35.txt	0.488696377	0.48814642	0		0.2	119.87	1.43475463	1.92290105
U74	19-Apr-17	16:54:14	478	20	[0.35, 0.5, 0.5, 0.5]	[0.35, 1.0]	[2, 1]	0.425	0.35	A	9020	gList_util_step3_0.20_0.35.txt	0.465222429	0.464616022	0		0.35	120.07	1.551501143	2.016117165
U74	19-Apr-17	16:54:20	479	20	[0.4, 1.0]	[0.35, 0.5, 0.5, 0.5]	[1, 2]	0.4	0.425	A	9020	gList_util_step3_0.20_0.35.txt	0.525895583	0.525334507	0		0.4	120.42	1.585044519	2.110379026
U74	19-Apr-17	16:54:26	480	20	[0.05, 1.0]	[0.0, 0.5, 0.2, 0.5]	[1, 2]	0.05	0.1	B	9020	gList_util_step3_0.20_0.35.txt	0.569538892	0.569001764	0		0	120.82	1.118155113	1.687156877
U74	19-Apr-17	16:54:32	481	20	[0.45, 1.0]	[0.35, 0.5, 0.5, 0.5]	[1, 2]	0.45	0.425	A	9020	gList_util_step3_0.20_0.35.txt	0.515668495	0.515115688	0		0.45	120.82	1.21852751	1.733643198
U74	19-Apr-17	16:54:38	482	20	[0.3, 1.0]	[0.35, 0.5, 0.5, 0.5]	[1, 2]	0.3	0.425	B	9020	gList_util_step3_0.20_0.35.txt	0.488070299	0.487512359	0		0.5	121.27	1.435142935	1.922655294
U74	19-Apr-17	16:54:44	483	20	[0.15, 1.0]	[0.0, 0.5, 0.2, 0.5]	[1, 2]	0.15	0.1	A	9020	gList_util_step3_0.20_0.35.txt	0.643223984	0.642700542	0		0.15	121.77	1.185395818	1.82809636
U74	19-Apr-17	16:54:49	484	20	[0.35, 0.5, 0.5, 0.5]	[0.45, 1.0]	[2, 1]	0.425	0.45	B	9020	gList_util_step3_0.20_0.35.txt	0.437195728	0.436664017	0		0.45	121.92	1.485317872	1.921981889
U74	19-Apr-17	16:54:57	485	20	[0.0, 0.5, 0.2, 0.5]	[0.15, 1.0]	[2, 1]	0.1	0.15	A	9020	gList_util_step3_0.20_0.35.txt	0.535313273	0.534767307	0		0	122.37	1.152140963	1.686908271
U74	19-Apr-17	16:55:03	486	20	[0.35, 0.5, 0.5, 0.5]	[0.4, 1.0]	[2, 1]	0.425	0.4	B	9020	gList_util_step3_0.20_0.35.txt	0.441741068	0.441183128	0		0.4	122.37	1.435422903	1.876606031
U74	19-Apr-17	16:55:09	487	20	[0.35, 0.5, 0.5, 0.5]	[0.3, 1.0]	[2, 1]	0.425	0.3	A	9020	gList_util_step3_0.20_0.35.txt	0.569126353	0.568604336	0		0.35	122.77	1.118652327	1.687256662
U74	19-Apr-17	16:55:16	488	20	[0.0, 0.5, 0.2, 0.5]	[0.05, 1.0]	[2, 1]	0.1	0.05	A	9020	gList_util_step3_0.20_0.35.txt	0.526695002	0.525910123	0		0	123.12	1.302508969	1.828419092
U74	19-Apr-17	16:55:23	489	20	[0.35, 1.0]	[0.35, 0.5, 0.5, 0.5]	[1, 2]	0.35	0.425	B	9020	gList_util_step3_0.20_0.35.txt	0.461624189	0.460974162	0		0.35	123.12	1.602341787	2.063315949
U74	19-Apr-17	16:55:30	490	20	[0.0, 0.5, 0.2, 0.5]	[0.15, 1.0]	[2, 1]	0.1	0.15	A	9020	gList_util_step3_0.20_0.35.txt	0.676657312	0.676108495	0		0	123.47	1.152295202	1.828403697
U74	19-Apr-17	16:55:36	491	20	[0.45, 1.0]	[0.35, 0.5, 0.5, 0.5]	[1, 2]	0.45	0.425	A	9020	gList_util_step3_0.20_0.35.txt	0.460201257	0.459676674	0		0.45	123.47	1.36873472	1.828411395
U74	19-Apr-17	16:55:43	492	20	[0.35, 0.5, 0.5, 0.5]	[0.35, 1.0]	[2, 1]	0.425	0.35	A	9020	gList_util_step3_0.20_0.35.txt	0.473536214	0.47300878	0		0.5	123.92	1.637092844	2.110101624
U74	19-Apr-17	16:55:49	493	20	[0.0, 0.5, 0.2, 0.5]	[0.05, 1.0]	[2, 1]	0.1	0.05	A	9020	gList_util_step3_0.20_0.35.txt	0.747028979	0.746506391	0		0.2	124.42	1.269323394	2.015829785
U74	19-Apr-17	16:55:55	494	20	[0.05, 1.0]	[0.0, 0.5, 0.2, 0.5]	[1, 2]	0.05	0.1	B	9020	gList_util_step3_0.20_0.35.txt	0.627989695	0.627438028	0		0.2	124.62	1.4358879	2.063325928
U74	19-Apr-17	16:56:01	495	20	[0.15, 1.0]	[0.0, 0.5, 0.2, 0.5]	[1, 2]	0.15	0.1	B	9020	gList_util_step3_0.20_0.35.txt	0.52577242	0.525224174	0		0	124.82	1.303540174	1.828764348
U74	19-Apr-17	16:56:07	496	20	[0.35, 0.5, 0.5, 0.5]	[0.45, 1.0]	[2, 1]	0.425	0.45	B	9020	gList_util_step3_0.20_0.35.txt	0.463880466	0.463359019	0		0.45	124.82	1.552989362	2.016348381
U74	19-Apr-17	16:56:13	497	20	[0.35, 0.5, 0.5, 0.5]	[0.4, 1.0]	[2, 1]	0.425	0.4	B	9020	gList_util_step3_0.20_0.35.txt	0.454467622	0.45394589	0		0.4	125.27	1.18617528	1.64012117
U74	19-Apr-17	16:56:19	498	20	[0.35, 1.0]	[0.35, 0.5, 0.5, 0.5]	[1, 2]	0.35	0.425	B	9020	gList_util_step3_0.20_0.35.txt	0.421619034	0.421035721	0		0.35	125.67	1.454000553	1.875036274
U74	19-Apr-17	16:56:26	499	20	[0.0, 0.5, 0.2, 0.5]	[0.2, 1.0]	[2, 1]	0.1	0.2	B	9020	gList_util_step3_0.20_0.35.txt	0.609210195	0.608674778	0		0.2	126.02	1.220146305	1.828821083
U74	19-Apr-17	16:56:32	500	20	[0.2, 1.0]	[0.0, 0.5, 0.2, 0.5]	[1, 2]	0.2	0.1	A	9020	gList_util_step3_0.20_0.35.txt	0.609026876	0.608504574	0		0.2	126.22	1.220302254	1.828806828
U74	19-Apr-17	16:56:39	501	20	[0.3, 1.0]	[0.35, 0.5, 0.5, 0.5]	[1, 2]	0.3	0.425	B	9020	gList_util_step3_0.20_0.35.txt	0.434474168	0.433901689	0		0.35	126.42	1.253312779	1.687214468
U74	19-Apr-17	16:56:46	502	20	[0.35, 0.5, 0.5, 0.5]	[0.3, 1.0]	[2, 1]	0.425	0.3	A	9020	gList_util_step3_0.20_0.35.txt	0.480743243	0.48019015	0		0.5	126.77	1.25340059	1.73359074
U74	19-Apr-17	16:56:52	503	20	[0.0, 0.5, 0.2, 0.5]	[0.1, 1.0]	[2, 1]	0.1	0.1	A	9020	gList_util_step3_0.20_0.35.txt	0.646327862	0.645785318	0		0	127.27	1.370089228	2.015874546
U74	19-Apr-17	16:56:59	504	20	[0.4, 1.0]	[0.35, 0.5, 0.5, 0.5]	[1, 2]	0.4	0.425	A	9020	gList_util_step3_0.20_0.35.txt	0.538850502	0.538350437	0		0.4	127.27	1.336260753	1.87461119
U74	19-Apr-17	16:57:05	505	20	[0.1, 1.0]	[0.0, 0.5, 0.2, 0.5]	[1, 2]	0.1	0.1	B	9020	gList_util_step3_0.20_0.35.txt	0.585967462	0.585451147	0		0.2	127.67	1.336978063	1.92242921
U74	20-Apr-17	15:39:14	1	2	[0.3, 1.0]	[0.0, 0.5, 0.5, 0.5]	[1, 2]	0.3	0.25	A	9001		0.45529327	0.454521506	0		0.3	0	1.213984736	1.668506242
U74	20-Apr-17	15:39:19	2	2	[0.0, 0.5, 0.5, 0.5]	[0.3, 1.0]	[2, 1]	0.25	0.3	B	9001		0.434757842	0.434209026	0		0.3	0.3	1.300574	1.734783025
U74	20-Apr-17	15:39:25	3	2	[0.35, 1.0]	[0.0, 0.5, 0.5, 0.5]	[1, 2]	0.35	0.25		9001				1	ControlHold error		0.6
U74	20-Apr-17	15:39:28	4	2	[0.35, 1.0]	[0.0, 0.5, 0.5, 0.5]	[1, 2]	0.35	0.25	A	9001		0.432699709	0.431965578	0		0.35	0.6	1.208244543	1.640210121
U74	20-Apr-17	15:39:34	5	2	[0.2, 1.0]	[0.0, 0.5, 0.5, 0.5]	[1, 2]	0.2	0.25	B	9001		0.485500127	0.484941902	0		0	0.95	1.391046603	1.875988506
U74	20-Apr-17	15:39:40	6	2	[0.0, 0.5, 0.5, 0.5]	[0.15, 1.0]	[2, 1]	0.25	0.15	A	9001		0.361123782	0.360605471	0		0	0.95	1.374271922	1.734877393
U74	20-Apr-17	15:39:45	7	2	[0.25, 1.0]	[0.0, 0.5, 0.5, 0.5]	[1, 2]	0.25	0.25	A	9001		0.446385053	0.445826543	0		0.25	0.95	1.24174943	1.687575974
U74	20-Apr-17	15:39:52	8	2	[0.15, 1.0]	[0.0, 0.5, 0.5, 0.5]	[1, 2]	0.15	0.25	B	9001		0.531054172	0.53050336	0		0	1.2	2.192072847	2.722576207
U74	20-Apr-17	15:39:59	9	2	[0.0, 0.5, 0.5, 0.5]	[0.2, 1.0]	[2, 1]	0.25	0.2	A	9001		0.52049865	0.520005428	0		0	1.2	1.308012244	1.828017672
U74	20-Apr-17	15:40:04	10	2	[0.0, 0.5, 0.5, 0.5]	[0.25, 1.0]	[2, 1]	0.25	0.25	B	9001		0.488393316	0.487930885	0		0.25	1.2	1.575064612	2.062995497
U74	20-Apr-17	15:40:11	11	2	[0.0, 0.5, 0.5, 0.5]	[0.35, 1.0]	[2, 1]	0.25	0.35	B	9001		0.444631977	0.443884161	0		0.35	1.45	2.841925109	3.285809269
U74	20-Apr-17	15:40:18	12	2	[0.0, 0.5, 0.5, 0.5]	[0.35, 1.0]	[2, 1]	0.25	0.35	B	9001		0.390238993	0.389463808	0		0.35	1.8	2.191490389	2.580954197
U74	20-Apr-17	15:40:26	13	2	[0.0, 0.5, 0.5, 0.5]	[0.3, 1.0]	[2, 1]	0.25	0.3	B	9001		0.433909101	0.433211748	0		0.3	2.15	3.087719892	3.52093164
U74	20-Apr-17	15:40:34	14	2	[0.25, 1.0]	[0.0, 0.5, 0.5, 0.5]	[1, 2]	0.25	0.25	A	9001		0.398618921	0.397850008	0		0.25	2.45	1.242671442	1.64052145
U74	20-Apr-17	15:40:40	15	2	[0.35, 1.0]	[0.0, 0.5, 0.5, 0.5]	[1, 2]	0.35	0.25	A	9001		0.468300933	0.467612988	0		0.35	2.7	1.454527702	1.922140689
U74	20-Apr-17	15:40:45	16	2	[0.3, 1.0]	[0.0, 0.5, 0.5, 0.5]	[1, 2]	0.3	0.25	A	9001		0.451495176	0.450945219	0		0.3	3.05	1.42579652	1.876741738
U74	20-Apr-17	15:40:52	17	2	[0.0, 0.5, 0.5, 0.5]	[0.2, 1.0]	[2, 1]	0.25	0.2	A	9001		0.445182789	0.444646517	0		0.5	3.35	1.571249697	2.015896213
U74	20-Apr-17	15:40:58	18	2	[0.15, 1.0]	[0.0, 0.5, 0.5, 0.5]	[1, 2]	0.15	0.25	B	9001		0.567538349	0.566989247	0		0	3.85	1.309528688	1.876517935
U74	20-Apr-17	15:41:03	19	2	[0.0, 0.5, 0.5, 0.5]	[0.15, 1.0]	[2, 1]	0.25	0.15	A	9001		0.379845693	0.379297447	0		0.5	3.85	1.543217008	1.922514455
U74	20-Apr-17	15:41:09	20	2	[0.2, 1.0]	[0.0, 0.5, 0.5, 0.5]	[1, 2]	0.2	0.25	B	9001		0.508984339	0.508284705	0		0.5	4.35	2.025521741	2.533806446
U74	20-Apr-17	15:41:16	21	2	[0.0, 0.5, 0.5, 0.5]	[0.25, 1.0]	[2, 1]	0.25	0.25	A	9001		0.41367987	0.413197767	0		0	4.85	2.026514172	2.439711939
U74	20-Apr-17	15:41:27	23	3	[0.0, 0.5, 0.5, 0.5]	[0.3, 1.0]	[2, 1]	0.25	0.3	B	9001		0.417324011	0.416795152	0		0.3	4.85	1.45888117	1.875676322
U74	20-Apr-17	15:41:34	24	3	[0.0, 0.5, 0.5, 0.5]	[0.15, 1.0]	[2, 1]	0.25	0.15	A	9001		0.412035416	0.411499429	0		0.5	5.15	1.275443909	1.686943338
U74	20-Apr-17	15:41:41	25	3	[0.0, 0.5, 0.5, 0.5]	[0.25, 1.0]	[2, 1]	0.25	0.25	A	9001		0.496897263	0.496338753	0		0	5.65	1.426362442	1.922701195
U74	20-Apr-17	15:41:47	26	3	[0.25, 1.0]	[0.0, 0.5, 0.5, 0.5]	[1, 2]	0.25	0.25	A	9001		0.425313923	0.424852632	0		0.25	5.65	1.309495902	1.734348534
U74	20-Apr-17	15:41:54	27	3	[0.3, 1.0]	[0.0, 0.5, 0.5, 0.5]	[1, 2]	0.3	0.25	A	9001		0.497708656	0.496879016	0		0.3	5.9	1.942651884	2.4395309
U74	20-Apr-17	15:42:01	28	3	[0.35, 1.0]	[0.0, 0.5, 0.5, 0.5]	[1, 2]	0.35	0.25	A	9001		0.389466089	0.388985411	0		0.35	6.2	1.90942896	2.298414371
U74	20-Apr-17	15:42:09	29	3	[0.0, 0.5, 0.5, 0.5]	[0.35, 1.0]	[2, 1]	0.25	0.35	B	9001		0.390607342	0.390010914	0		0.35	6.55	1.909494248	2.299505162
U74	20-Apr-17	15:42:16	30	3	[0.2, 1.0]	[0.0, 0.5, 0.5, 0.5]	[1, 2]	0.2	0.25	B	9001		0.496415445	0.495851803	0		0.5	6.9	1.426860511	1.922712314
U74	20-Apr-17	15:42:22	31	3	[0.15, 1.0]	[0.0, 0.5, 0.5, 0.5]	[1, 2]	0.15	0.25	B	9001		0.522926842	0.522384583	0		0	7.4	1.493807848	2.016192432
U74	20-Apr-17	15:42:28	32	3	[0.0, 0.5, 0.5, 0.5]	[0.2, 1.0]	[2, 1]	0.25	0.2	A	9001		0.463080192	0.462498589	0		0.5	7.4	1.460338314	1.922836902
U74	20-Apr-17	15:42:35	33	3	[0.3, 1.0]	[0.0, 0.5, 0.5, 0.5]	[1, 2]	0.3	0.25	A	9001		0.42414416	0.423608743	0		0.3	7.9	1.310379995	1.733988738
U74	20-Apr-17	15:42:41	34	3	[0.0, 0.5, 0.5, 0.5]	[0.2, 1.0]	[2, 1]	0.25	0.2	A	9001		0.42936091	0.428811523	0		0.5	8.2	1.493641635	1.922453159
U74	20-Apr-17	15:42:47	35	3	[0.15, 1.0]	[0.0, 0.5, 0.5, 0.5]	[1, 2]	0.15	0.25	B	9001		0.462161031	0.461452274	0		0	8.7	1.460616856	1.92206913
U74	20-Apr-17	15:42:52	36	3	[0.0, 0.5, 0.5, 0.5]	[0.35, 1.0]	[2, 1]	0.25	0.35	B	9001		0.395685248	0.395212838	0		0.35	8.7	1.52721181	1.922424649
U74	20-Apr-17	15:42:59	37	3	[0.2, 1.0]	[0.0, 0.5, 0.5, 0.5]	[1, 2]	0.2	0.25	B	9001		0.528820988	0.528248509	0		0.5	9.05	1.393914133	1.922162642
U74	20-Apr-17	15:43:05	38	3	[0.25, 1.0]	[0.0, 0.5, 0.5, 0.5]	[1, 2]	0.25	0.25	B	9001		0.472245284	0.471592121	0		0.5	9.55	1.404210215	1.875802336
U74	20-Apr-17	15:43:12	39	3	[0.35, 1.0]	[0.0, 0.5, 0.5, 0.5]	[1, 2]	0.35	0.25	A	9001		0.514784687	0.514099023	0		0.35	10.05	1.361102038	1.875201061
U74	20-Apr-17	15:43:17	40	3	[0.0, 0.5, 0.5, 0.5]	[0.3, 1.0]	[2, 1]	0.25	0.3	B	9001		0.583077979	0.5823792	0		0.3	10.4	1.527665974	2.110045174
U74	20-Apr-17	15:43:24	41	3	[0.0, 0.5, 0.5, 0.5]	[0.25, 1.0]	[2, 1]	0.25	0.25	A	9001		0.479865422	0.479380182	0		0	10.7	1.160799433	1.640179616
U74	20-Apr-17	15:43:29	42	3	[0.0, 0.5, 0.5, 0.5]	[0.15, 1.0]	[2, 1]	0.25	0.15	A	9001		0.46846458	0.467887253	0		0.5	10.7	1.361037035	1.828924289
U74	20-Apr-17	15:43:53	44	4	[0.2, 1.0]	[0.0, 0.5, 0.5, 0.5]	[1, 2]	0.2	0.25	B	9001		0.504619751	0.504058391	0		0.5	11.2	1.934827615	2.438886006
U74	20-Apr-17	15:43:59	45	4	[0.0, 0.5, 0.5, 0.5]	[0.25, 1.0]	[2, 1]	0.25	0.25	A	9001		0.47891433	0.478364658	0		0.5	11.7	1.161541547	1.639906205
U74	20-Apr-17	15:44:04	46	4	[0.0, 0.5, 0.5, 0.5]	[0.2, 1.0]	[2, 1]	0.25	0.2	A	9001		0.423571395	0.423027996	0		0	12.2	1.311100156	1.734128152
U74	20-Apr-17	15:44:11	47	4	[0.0, 0.5, 0.5, 0.5]	[0.3, 1.0]	[2, 1]	0.25	0.3	B	9001		0.499579763	0.49909595	0		0.3	12.2	1.611298186	2.110394136
U74	20-Apr-17	15:44:16	48	4	[0.0, 0.5, 0.5, 0.5]	[0.35, 1.0]	[2, 1]	0.25	0.35	B	9001		0.411079478	0.410592813	0		0.35	12.5	1.511747446	1.922340259
U74	20-Apr-17	15:44:23	49	4	[0.3, 1.0]	[0.0, 0.5, 0.5, 0.5]	[1, 2]	0.3	0.25	A	9001		0.517526774	0.516815165	0		0.3	12.85	1.31159851	1.828413676
U74	20-Apr-17	15:44:29	50	4	[0.15, 1.0]	[0.0, 0.5, 0.5, 0.5]	[1, 2]	0.15	0.25	B	9001		0.478247767	0.47769667	0		0	13.15	1.162439896	1.640136566
U74	20-Apr-17	15:44:35	51	4	[0.25, 1.0]	[0.0, 0.5, 0.5, 0.5]	[1, 2]	0.25	0.25	A	9001		0.522581302	0.521936692	0		0.25	13.15	1.494782033	2.016718725
U74	20-Apr-17	15:44:40	52	4	[0.35, 1.0]	[0.0, 0.5, 0.5, 0.5]	[1, 2]	0.35	0.25	A	9001		0.494620173	0.494096446	0		0.35	13.4	1.428481586	1.922578032
U74	20-Apr-17	15:44:47	53	4	[0.0, 0.5, 0.5, 0.5]	[0.15, 1.0]	[2, 1]	0.25	0.15	A	9001		0.456903797	0.456405158	0		0.5	13.75	1.278266393	1.734671552
U74	20-Apr-17	15:44:52	54	4	[0.0, 0.5, 0.5, 0.5]	[0.25, 1.0]	[2, 1]	0.25	0.25	A	9001		0.489208701	0.488648195	0		0	14.25	1.762262051	2.250910246
U74	20-Apr-17	15:44:59	55	4	[0.25, 1.0]	[0.0, 0.5, 0.5, 0.5]	[1, 2]	0.25	0.25	A	9001		0.844394717	0.843813399	0		0.25	14.25	1.361444157	2.205257556
U74	20-Apr-17	15:45:06	56	4	[0.0, 0.5, 0.5, 0.5]	[0.3, 1.0]	[2, 1]	0.25	0.3	B	9001		0.546931931	0.546350328	0		0.3	14.5	1.846084995	2.392435323
U74	20-Apr-17	15:45:13	57	4	[0.15, 1.0]	[0.0, 0.5, 0.5, 0.5]	[1, 2]	0.15	0.25	B	9001		0.489963929	0.489299077	0		0	14.8	1.245286944	1.734586022
U74	20-Apr-17	15:45:19	58	4	[0.0, 0.5, 0.5, 0.5]	[0.15, 1.0]	[2, 1]	0.25	0.15	A	9001		0.422519663	0.421937205	0		0	14.8	1.312711538	1.734648744
U74	20-Apr-17	15:45:25	59	4	[0.0, 0.5, 0.5, 0.5]	[0.2, 1.0]	[2, 1]	0.25	0.2	A	9001		0.465187647	0.464550735	0		0	14.8	1.645455096	2.110005831
U74	20-Apr-17	15:45:33	60	4	[0.35, 1.0]	[0.0, 0.5, 0.5, 0.5]	[1, 2]	0.35	0.25	A	9001		0.414812855	0.414286847	0		0.35	14.8	1.696174573	2.11046142
U74	20-Apr-17	15:45:38	61	4	[0.0, 0.5, 0.5, 0.5]	[0.35, 1.0]	[2, 1]	0.25	0.35	B	9001		0.523063405	0.522425067	0		0.35	15.15	1.212410416	1.734835484
U74	20-Apr-17	15:45:45	62	4	[0.2, 1.0]	[0.0, 0.5, 0.5, 0.5]	[1, 2]	0.2	0.25	B	9001		0.486517077	0.486007319	0		0.5	15.5	1.812700134	2.298707453
U74	20-Apr-17	15:45:52	63	4	[0.3, 1.0]	[0.0, 0.5, 0.5, 0.5]	[1, 2]	0.3	0.25	A	9001		0.51752991	0.516721653	0		0.3	16	1.546539557	2.06326121
U74	20-Apr-17	15:46:55	65	5	[0.0, 0.5, 0.5, 0.5]	[0.35, 1.0]	[2, 1]	0.25	0.35	B	9001		0.532821219	0.532282666	0		0.35	16.3	1.155332937	1.687615602
U74	20-Apr-17	15:47:00	66	5	[0.0, 0.5, 0.5, 0.5]	[0.15, 1.0]	[2, 1]	0.25	0.15	A	9001		0.562980464	0.562459302	0		0	16.65	1.547587583	2.110046885
U74	20-Apr-17	15:47:05	67	5	[0.35, 1.0]	[0.0, 0.5, 0.5, 0.5]	[1, 2]	0.35	0.25	A	9001		0.449983578	0.449269404	0		0.35	16.65	1.613627449	2.062896853
U74	20-Apr-17	15:47:12	68	5	[0.0, 0.5, 0.5, 0.5]	[0.25, 1.0]	[2, 1]	0.25	0.25	A	9001		0.49333409	0.492741368	0		0	17	1.147038823	1.639780191
U74	20-Apr-17	15:47:18	69	5	[0.0, 0.5, 0.5, 0.5]	[0.3, 1.0]	[2, 1]	0.25	0.3	B	9001		0.512060277	0.511407969	0		0.3	17	1.880632206	2.392040175
U74	20-Apr-17	15:47:25	70	5	[0.0, 0.5, 0.5, 0.5]	[0.2, 1.0]	[2, 1]	0.25	0.2	A	9001		0.596563753	0.595911161	0		0	17.3	1.514578199	2.110489359
U74	20-Apr-17	15:47:30	71	5	[0.25, 1.0]	[0.0, 0.5, 0.5, 0.5]	[1, 2]	0.25	0.25	A	9001		0.814410523	0.813813524	0		0.25	17.3	1.813579951	2.627393476
U74	20-Apr-17	15:47:38	72	5	[0.2, 1.0]	[0.0, 0.5, 0.5, 0.5]	[1, 2]	0.2	0.25	B	9001		0.561933864	0.561347984	0		0.5	17.55	1.314070322	1.875418307
U74	20-Apr-17	15:47:45	73	5	[0.3, 1.0]	[0.0, 0.5, 0.5, 0.5]	[1, 2]	0.3	0.25	A	9001		0.491804816	0.491221218	0		0.3	18.05	1.430930876	1.922152093
U74	20-Apr-17	15:47:51	74	5	[0.15, 1.0]	[0.0, 0.5, 0.5, 0.5]	[1, 2]	0.15	0.25	B	9001		0.570784491	0.570129047	0		0.5	18.35	1.164449277	1.734578324
U74	20-Apr-17	15:47:56	75	5	[0.35, 1.0]	[0.0, 0.5, 0.5, 0.5]	[1, 2]	0.35	0.25	A	9001		0.486502822	0.48595315	0		0.35	18.85	1.248315271	1.734268421
U74	20-Apr-17	15:48:03	76	5	[0.2, 1.0]	[0.0, 0.5, 0.5, 0.5]	[1, 2]	0.2	0.25	B	9001		0.449717295	0.449168194	0		0.5	19.2	1.614191946	2.06336014
U74	20-Apr-17	15:48:10	77	5	[0.0, 0.5, 0.5, 0.5]	[0.35, 1.0]	[2, 1]	0.25	0.35	B	9001		0.512239319	0.511606684	0		0.35	19.7	1.881122006	2.39272869
U74	20-Apr-17	15:48:15	78	5	[0.0, 0.5, 0.5, 0.5]	[0.3, 1.0]	[2, 1]	0.25	0.3	B	9001		0.479205702	0.47859958	0		0.3	20.05	2.148215144	2.626814724
U74	20-Apr-17	15:48:22	79	5	[0.15, 1.0]	[0.0, 0.5, 0.5, 0.5]	[1, 2]	0.15	0.25	B	9001		0.431680764	0.431180985	0		0	20.35	1.631413378	2.062594363
U74	20-Apr-17	15:48:28	80	5	[0.0, 0.5, 0.5, 0.5]	[0.25, 1.0]	[2, 1]	0.25	0.25	A	9001		0.468858302	0.468208561	0		0	20.35	1.547981305	2.016189866
U74	20-Apr-17	15:48:33	81	5	[0.0, 0.5, 0.5, 0.5]	[0.2, 1.0]	[2, 1]	0.25	0.2	A	9001		0.435664459	0.435013862	0		0.5	20.35	2.098364365	2.533378226
U74	20-Apr-17	15:48:40	82	5	[0.0, 0.5, 0.5, 0.5]	[0.15, 1.0]	[2, 1]	0.25	0.15	A	9001		0.445954553	0.445469029	0		0.5	20.85	1.570780708	2.016249737
U74	20-Apr-17	15:48:46	83	5	[0.25, 1.0]	[0.0, 0.5, 0.5, 0.5]	[1, 2]	0.25	0.25	B	9001		0.546672205	0.545934653	0		0	21.35	1.282440249	1.828374902
U74	20-Apr-17	15:48:53	84	5	[0.3, 1.0]	[0.0, 0.5, 0.5, 0.5]	[1, 2]	0.3	0.25	A	9001		0.457902786	0.457264163	0		0.3	21.35	1.465305601	1.922569764
U74	21-Apr-17	11:53:20	1	2	[0.3, 1.0]	[0.0, 0.5, 0.5, 0.5]	[1, 2]	0.3	0.25	A	9001		0.448337984	0.447760658	0		0.3	0	1.220553712	1.66831437
U74	21-Apr-17	11:53:25	2	2	[0.0, 0.5, 0.5, 0.5]	[0.3, 1.0]	[2, 1]	0.25	0.3	B	9001		0.522384298	0.521595143	0		0.3	0.3	1.306986456	1.828581599
U74	21-Apr-17	11:53:31	3	2	[0.35, 1.0]	[0.0, 0.5, 0.5, 0.5]	[1, 2]	0.35	0.25	A	9001		0.413080306	0.412473044	0		0.35	0.6	1.463790298	1.876263342
U74	21-Apr-17	11:53:37	4	2	[0.2, 1.0]	[0.0, 0.5, 0.5, 0.5]	[1, 2]	0.2	0.25	A	9001		0.507300827	0.506546168	0		0.2	0.95	1.181101935	1.687648104
U74	21-Apr-17	11:53:44	5	2	[0.0, 0.5, 0.5, 0.5]	[0.15, 1.0]	[2, 1]	0.25	0.15	A	9001		0.436056755	0.435477718	0		0.5	1.15	2.003670579	2.439148297
U74	21-Apr-17	11:53:50	6	2	[0.25, 1.0]	[0.0, 0.5, 0.5, 0.5]	[1, 2]	0.25	0.25	A	9001		0.507384076	0.506796486	0		0.25	1.65	2.214128426	2.720924911
U74	21-Apr-17	11:53:57	7	2	[0.15, 1.0]	[0.0, 0.5, 0.5, 0.5]	[1, 2]	0.15	0.25	B	9001		0.328150035	0.327532225	1	hold error	0	1.9	1.547663419	1.875195644
U74	21-Apr-17	11:54:02	8	2	[0.15, 1.0]	[0.0, 0.5, 0.5, 0.5]	[1, 2]	0.15	0.25	A	9001		0.607846279	0.607342223	0		0.15	1.9	1.314936169	1.922278392
U74	21-Apr-17	11:54:08	9	2	[0.0, 0.5, 0.5, 0.5]	[0.2, 1.0]	[2, 1]	0.25	0.2	B	9001		0.550195179	0.549671451	0		0.2	2.05	3.064782786	3.614454237
U74	21-Apr-17	11:54:15	10	2	[0.0, 0.5, 0.5, 0.5]	[0.25, 1.0]	[2, 1]	0.25	0.25	B	9001		0.529360967	0.52883952	0		0.25	2.25	1.581262674	2.110102194
U74	21-Apr-17	11:54:22	11	2	[0.0, 0.5, 0.5, 0.5]	[0.35, 1.0]	[2, 1]	0.25	0.35	B	9001		0.369212909	0.368446562	0		0.35	2.5	3.481280294	3.849726855
U74	21-Apr-17	11:54:29	12	2	[0.0, 0.5, 0.5, 0.5]	[0.35, 1.0]	[2, 1]	0.25	0.35	B	9001		0.40848992	0.4078895	0		0.35	2.85	2.548326275	2.956215775
U74	21-Apr-17	11:54:37	13	2	[0.0, 0.5, 0.5, 0.5]	[0.3, 1.0]	[2, 1]	0.25	0.3	B	9001		0.407640608	0.407112889	0		0.3	3.2	1.514981614	1.922094503
U74	21-Apr-17	11:54:45	14	2	[0.25, 1.0]	[0.0, 0.5, 0.5, 0.5]	[1, 2]	0.25	0.25	A	9001		0.502281366	0.501684938	0		0.25	3.5	1.937353026	2.439037964
U74	21-Apr-17	11:54:51	15	2	[0.35, 1.0]	[0.0, 0.5, 0.5, 0.5]	[1, 2]	0.35	0.25	A	9001		0.490787296	0.490194575	0		0.35	3.75	1.431983463	1.922178037
U74	21-Apr-17	11:54:56	16	2	[0.3, 1.0]	[0.0, 0.5, 0.5, 0.5]	[1, 2]	0.3	0.25	A	9001		0.51884992	0.518242373	0		0.3	4.1	1.403725831	1.921968204
U74	21-Apr-17	11:55:04	17	2	[0.0, 0.5, 0.5, 0.5]	[0.2, 1.0]	[2, 1]	0.25	0.2	A	9001		0.430222195	0.429658839	0		0.5	4.4	1.58687001	2.016528849
U74	21-Apr-17	11:55:09	18	2	[0.15, 1.0]	[0.0, 0.5, 0.5, 0.5]	[1, 2]	0.15	0.25	B	9001		0.513413644	0.512866823	0		0	4.9	1.315570231	1.828437054
U74	21-Apr-17	11:55:14	19	2	[0.0, 0.5, 0.5, 0.5]	[0.15, 1.0]	[2, 1]	0.25	0.15	A	9001		0.482359757	0.481777869	0		0.5	4.9	1.581977989	2.063755858
U74	21-Apr-17	11:55:20	20	2	[0.2, 1.0]	[0.0, 0.5, 0.5, 0.5]	[1, 2]	0.2	0.25	A	9001		0.568569268	0.568018741	0		0.2	5.4	1.965508592	2.533527333
U74	21-Apr-17	11:55:27	21	2	[0.0, 0.5, 0.5, 0.5]	[0.25, 1.0]	[2, 1]	0.25	0.25	A	9001		0.501544099	0.501001269	0		0	5.6	1.515632211	2.01663348
U74	21-Apr-17	11:56:09	23	3	[0.0, 0.5, 0.5, 0.5]	[0.3, 1.0]	[2, 1]	0.25	0.3	B	9001		0.563210824	0.562691943	0		0.3	5.6	1.453987723	2.016679667
U74	21-Apr-17	11:56:15	24	3	[0.0, 0.5, 0.5, 0.5]	[0.15, 1.0]	[2, 1]	0.25	0.15	A	9001		0.545723109	0.545179139	0		0.5	5.9	1.282924633	1.828103772
U74	21-Apr-17	11:56:23	25	3	[0.0, 0.5, 0.5, 0.5]	[0.25, 1.0]	[2, 1]	0.25	0.25	A	9001		0.456130037	0.455568106	0		0	6.4	1.466518129	1.922086235
U74	21-Apr-17	11:56:29	26	3	[0.25, 1.0]	[0.0, 0.5, 0.5, 0.5]	[1, 2]	0.25	0.25	A	9001		0.451031604	0.45051814	0		0.25	6.4	1.283324628	1.733842767
U74	21-Apr-17	11:56:36	27	3	[0.3, 1.0]	[0.0, 0.5, 0.5, 0.5]	[1, 2]	0.3	0.25	A	9001		0.443077614	0.442556738	0		0.3	6.65	1.433415802	1.87597254
U74	21-Apr-17	11:56:43	28	3	[0.35, 1.0]	[0.0, 0.5, 0.5, 0.5]	[1, 2]	0.35	0.25	A	9001		0.537721223	0.537236269	0		0.35	6.95	1.150294089	1.687530358
U74	21-Apr-17	11:56:50	29	3	[0.0, 0.5, 0.5, 0.5]	[0.35, 1.0]	[2, 1]	0.25	0.35	B	9001		0.509227244	0.508653624	0		0.35	7.3	1.36664038	1.875294003
U74	21-Apr-17	11:56:56	30	3	[0.2, 1.0]	[0.0, 0.5, 0.5, 0.5]	[1, 2]	0.2	0.25	B	9001		0.488881692	0.48835996	0		0.5	7.65	1.433711451	1.92207141
U74	21-Apr-17	11:57:03	31	3	[0.15, 1.0]	[0.0, 0.5, 0.5, 0.5]	[1, 2]	0.15	0.25	B	9001		0.439128417	0.438624361	0		0	8.15	1.484106199	1.92273056
U74	21-Apr-17	11:57:08	32	3	[0.0, 0.5, 0.5, 0.5]	[0.2, 1.0]	[2, 1]	0.25	0.2	A	9001		0.4423355	0.44173223	0		0.5	8.15	1.433672392	1.875404622
U74	21-Apr-17	11:57:15	33	3	[0.3, 1.0]	[0.0, 0.5, 0.5, 0.5]	[1, 2]	0.3	0.25	A	9001		0.528356846	0.52789299	0		0.3	8.65	1.300727098	1.828620088
U74	21-Apr-17	11:57:22	34	3	[0.0, 0.5, 0.5, 0.5]	[0.2, 1.0]	[2, 1]	0.25	0.2	A	9001		0.471797107	0.471296473	0		0.5	8.95	1.451064884	1.922361356
U74	21-Apr-17	11:57:27	35	3	[0.15, 1.0]	[0.0, 0.5, 0.5, 0.5]	[1, 2]	0.15	0.25	B	9001		0.532754506	0.532217663	0		0	9.45	1.484010406	2.016228069
U74	21-Apr-17	11:57:32	36	3	[0.0, 0.5, 0.5, 0.5]	[0.35, 1.0]	[2, 1]	0.25	0.35	B	9001		0.533459841	0.532784156	0		0.35	9.45	1.483812547	2.016596703
U74	21-Apr-17	11:57:39	37	3	[0.2, 1.0]	[0.0, 0.5, 0.5, 0.5]	[1, 2]	0.2	0.25	B	9001		0.475604325	0.475032416	0		0.5	9.8	1.400158952	1.875191368
U74	21-Apr-17	11:57:45	38	3	[0.25, 1.0]	[0.0, 0.5, 0.5, 0.5]	[1, 2]	0.25	0.25	B	9001		0.36748264	0.36689334	0		0.5	10.3	1.367508793	1.734402133
U74	21-Apr-17	11:57:52	39	3	[0.35, 1.0]	[0.0, 0.5, 0.5, 0.5]	[1, 2]	0.35	0.25	A	9001		0.510006706	0.509436792	0		0.35	10.8	1.367053774	1.876490566
U74	21-Apr-17	11:57:58	40	3	[0.0, 0.5, 0.5, 0.5]	[0.3, 1.0]	[2, 1]	0.25	0.3	B	9001		0.685030112	0.684485287	0		0.3	11.15	1.520219176	2.204704463
U74	21-Apr-17	11:58:05	41	3	[0.0, 0.5, 0.5, 0.5]	[0.25, 1.0]	[2, 1]	0.25	0.25	A	9001		0.48764265	0.487097824	0		0	11.45	1.153318709	1.640416533
U74	21-Apr-17	11:58:10	42	3	[0.0, 0.5, 0.5, 0.5]	[0.15, 1.0]	[2, 1]	0.25	0.15	A	9001		0.461600526	0.461036314	0		0.5	11.45	1.367812709	1.828849023
U74	21-Apr-17	11:58:26	44	4	[0.2, 1.0]	[0.0, 0.5, 0.5, 0.5]	[1, 2]	0.2	0.25	B	9001		0.528807304	0.528251074	0		0.5	11.95	1.393704015	1.92195509
U74	21-Apr-17	11:58:32	45	4	[0.0, 0.5, 0.5, 0.5]	[0.25, 1.0]	[2, 1]	0.25	0.25	B	9001		0.644532591	0.644027965	0		0.25	12.45	1.184580719	1.828608684
U74	21-Apr-17	11:58:37	46	4	[0.0, 0.5, 0.5, 0.5]	[0.2, 1.0]	[2, 1]	0.25	0.2	A	9001		0.591631818	0.590922205	0		0	12.7	1.285317188	1.876239393
U74	21-Apr-17	11:58:44	47	4	[0.0, 0.5, 0.5, 0.5]	[0.3, 1.0]	[2, 1]	0.25	0.3	B	9001		0.445800599	0.445226979	0		0.3	12.7	1.618278276	2.063505255
U74	21-Apr-17	11:58:49	48	4	[0.0, 0.5, 0.5, 0.5]	[0.35, 1.0]	[2, 1]	0.25	0.35	B	9001		0.466036103	0.465501256	0		0.35	13	1.550729664	2.01623092
U74	21-Apr-17	11:58:56	49	4	[0.3, 1.0]	[0.0, 0.5, 0.5, 0.5]	[1, 2]	0.3	0.25	A	9001		0.527104975	0.526519095	0		0.3	13.35	1.301670777	1.828189873
U74	21-Apr-17	11:59:02	50	4	[0.15, 1.0]	[0.0, 0.5, 0.5, 0.5]	[1, 2]	0.15	0.25	B	9001		0.535940207	0.535193246	0		0	13.65	1.152365337	1.687558583
U74	21-Apr-17	11:59:08	51	4	[0.25, 1.0]	[0.0, 0.5, 0.5, 0.5]	[1, 2]	0.25	0.25	A	9001		0.625506479	0.624931719	0		0.25	13.65	1.485387436	2.110319155
U74	21-Apr-17	11:59:14	52	4	[0.35, 1.0]	[0.0, 0.5, 0.5, 0.5]	[1, 2]	0.35	0.25	A	9001		0.487369809	0.486893408	0		0.35	13.9	1.435618196	1.922511604
U74	21-Apr-17	11:59:20	53	4	[0.0, 0.5, 0.5, 0.5]	[0.15, 1.0]	[2, 1]	0.25	0.15	A	9001		0.449584439	0.449011389	0		0.5	14.25	1.285384756	1.734396145
U74	21-Apr-17	11:59:26	54	4	[0.0, 0.5, 0.5, 0.5]	[0.25, 1.0]	[2, 1]	0.25	0.25	A	9001		0.452376703	0.451811921	0		0	14.75	1.752423269	2.20423519
U74	21-Apr-17	11:59:33	55	4	[0.25, 1.0]	[0.0, 0.5, 0.5, 0.5]	[1, 2]	0.25	0.25	A	9001		0.475338898	0.474794643	0		0.25	14.75	1.635296147	2.11009079
U74	21-Apr-17	11:59:39	56	4	[0.0, 0.5, 0.5, 0.5]	[0.3, 1.0]	[2, 1]	0.25	0.3	B	9001		0.560451062	0.559781933	0		0.3	15	1.268691043	1.828472976
U74	21-Apr-17	11:59:45	57	4	[0.15, 1.0]	[0.0, 0.5, 0.5, 0.5]	[1, 2]	0.15	0.25	B	9001		0.577937351	0.577182408	0		0	15.3	1.251539175	1.828721583
U74	21-Apr-17	11:59:52	58	4	[0.0, 0.5, 0.5, 0.5]	[0.15, 1.0]	[2, 1]	0.25	0.15	A	9001		0.465286291	0.464713526	0		0	15.3	1.269366444	1.73407997
U74	21-Apr-17	11:59:58	59	4	[0.0, 0.5, 0.5, 0.5]	[0.2, 1.0]	[2, 1]	0.25	0.2	A	9001		0.432138349	0.431437289	0		0	15.3	1.302637834	1.734075123
U74	21-Apr-17	12:00:05	60	4	[0.35, 1.0]	[0.0, 0.5, 0.5, 0.5]	[1, 2]	0.35	0.25	A	9001		0.48805975	0.487326474	0		0.35	15.3	1.153156772	1.640483247
U74	21-Apr-17	12:00:10	61	4	[0.0, 0.5, 0.5, 0.5]	[0.35, 1.0]	[2, 1]	0.25	0.35	B	9001		0.501635616	0.50085986	0		0.35	15.65	1.18614563	1.68700549
U74	21-Apr-17	12:00:16	62	4	[0.2, 1.0]	[0.0, 0.5, 0.5, 0.5]	[1, 2]	0.2	0.25	B	9001		0.628230319	0.627461976	0		0.5	16	1.436048126	2.063510102
U74	21-Apr-17	12:00:23	63	4	[0.3, 1.0]	[0.0, 0.5, 0.5, 0.5]	[1, 2]	0.3	0.25	A	9001		0.497094837	0.496624708	0		0.3	16.5	1.519411774	2.016036482
U74	21-Apr-17	12:00:39	65	5	[0.0, 0.5, 0.5, 0.5]	[0.35, 1.0]	[2, 1]	0.25	0.35	B	9001		0.483183124	0.48252711	0		0.35	16.8	1.157439251	1.639966361
U74	21-Apr-17	12:00:43	66	5	[0.0, 0.5, 0.5, 0.5]	[0.15, 1.0]	[2, 1]	0.25	0.15	A	9001		0.476739591	0.476229263	0		0	17.15	1.586769655	2.062998919
U74	21-Apr-17	12:00:49	67	5	[0.35, 1.0]	[0.0, 0.5, 0.5, 0.5]	[1, 2]	0.35	0.25	A	9001		0.427748957	0.427149963	0		0.35	17.15	1.636479595	2.063629559
U74	21-Apr-17	12:00:56	68	5	[0.0, 0.5, 0.5, 0.5]	[0.25, 1.0]	[2, 1]	0.25	0.25	A	9001		0.690046152	0.689475953	0		0	17.5	1.186683612	1.876159565
U74	21-Apr-17	12:01:01	69	5	[0.0, 0.5, 0.5, 0.5]	[0.3, 1.0]	[2, 1]	0.25	0.3	B	9001		0.511411676	0.510668706	0		0.3	17.5	1.553193208	2.063861915
U74	21-Apr-17	12:01:08	70	5	[0.0, 0.5, 0.5, 0.5]	[0.2, 1.0]	[2, 1]	0.25	0.2	A	9001		0.542631491	0.542157941	0		0	17.8	1.520696718	2.062854658
U74	21-Apr-17	12:01:14	71	5	[0.25, 1.0]	[0.0, 0.5, 0.5, 0.5]	[1, 2]	0.25	0.25	A	9001		0.46462486	0.464048104	0		0.25	17.8	1.270717815	1.734765919
U74	21-Apr-17	12:01:21	72	5	[0.2, 1.0]	[0.0, 0.5, 0.5, 0.5]	[1, 2]	0.2	0.25	B	9001		0.759444489	0.758924183	0		0.5	18.05	1.30435955	2.063283733
U74	21-Apr-17	12:01:28	73	5	[0.3, 1.0]	[0.0, 0.5, 0.5, 0.5]	[1, 2]	0.3	0.25	A	9001		0.502195266	0.501709741	0		0.3	18.55	1.420618544	1.922328285
U74	21-Apr-17	12:01:33	74	5	[0.15, 1.0]	[0.0, 0.5, 0.5, 0.5]	[1, 2]	0.15	0.25	B	9001		0.579892278	0.579320939	0		0.5	18.85	1.154572006	1.733892945
U74	21-Apr-17	12:01:39	75	5	[0.35, 1.0]	[0.0, 0.5, 0.5, 0.5]	[1, 2]	0.35	0.25	A	9001		0.480948229	0.48039143	0		0.35	19.35	1.253764661	1.734156092
U74	21-Apr-17	12:01:46	76	5	[0.2, 1.0]	[0.0, 0.5, 0.5, 0.5]	[1, 2]	0.2	0.25	B	9001		0.507183081	0.506624286	0		0.5	19.7	1.603917532	2.110541817
U74	21-Apr-17	12:01:52	77	5	[0.0, 0.5, 0.5, 0.5]	[0.35, 1.0]	[2, 1]	0.25	0.35	B	9001		0.481168041	0.480488364	0		0.35	20.2	1.253962806	1.73445117
U74	21-Apr-17	12:01:57	78	5	[0.0, 0.5, 0.5, 0.5]	[0.3, 1.0]	[2, 1]	0.25	0.3	B	9001		0.468272708	0.467795737	0		0.3	20.55	1.45437945	1.922175187
U74	21-Apr-17	12:02:03	79	5	[0.15, 1.0]	[0.0, 0.5, 0.5, 0.5]	[1, 2]	0.15	0.25	B	9001		0.459078251	0.458596148	0		0	20.85	1.604656224	2.063252372
U74	21-Apr-17	12:02:09	80	5	[0.0, 0.5, 0.5, 0.5]	[0.25, 1.0]	[2, 1]	0.25	0.25	A	9001		0.509407141	0.508841504	0		0	20.85	1.554423697	2.063265202
U74	21-Apr-17	12:02:14	81	5	[0.0, 0.5, 0.5, 0.5]	[0.2, 1.0]	[2, 1]	0.25	0.2	A	9001		0.576508148	0.575918847	0		0.5	20.85	1.487957323	2.06387617
U74	21-Apr-17	12:02:21	82	5	[0.0, 0.5, 0.5, 0.5]	[0.15, 1.0]	[2, 1]	0.25	0.15	A	9001		0.467480987	0.466895678	0		0.5	21.35	1.737580706	2.204476384
U74	21-Apr-17	12:02:27	83	5	[0.25, 1.0]	[0.0, 0.5, 0.5, 0.5]	[1, 2]	0.25	0.25	A	9001		0.557008486	0.556468222	0		0.25	21.85	1.271715663	1.828183885
U74	21-Apr-17	12:02:34	84	5	[0.3, 1.0]	[0.0, 0.5, 0.5, 0.5]	[1, 2]	0.3	0.25	A	9001		0.46777635	0.46730337	0		0.3	22.1	1.45478201	1.92208538
U74	21-Apr-17	12:03:16	86	6	[0.0, 0.5, 0.25, 0.5]	[0.25, 1.0]	[2, 1]	0.125	0.25	B	9020	gList_util_step2_0.25.txt	0.661604916	0.660952894	0		0.25	22.4	1.403225482	2.064178375
U74	21-Apr-17	12:03:22	87	6	[0.35, 1.0]	[0.25, 0.5, 0.5, 0.5]	[1, 2]	0.35	0.375	B	9020	gList_util_step2_0.25.txt	0.499396159	0.498854185	0		0.5	22.65	1.188105403	1.686959589
U74	21-Apr-17	12:03:28	88	6	[0.4, 1.0]	[0.25, 0.5, 0.5, 0.5]	[1, 2]	0.4	0.375	A	9020	gList_util_step2_0.25.txt	0.562458162	0.561911626	0		0.4	23.15	1.454498051	2.016409677
U74	21-Apr-17	12:03:33	89	6	[0.25, 0.5, 0.5, 0.5]	[0.35, 1.0]	[2, 1]	0.375	0.35	B	9020	gList_util_step2_0.25.txt	0.715818857	0.715214731	0		0.35	23.55	1.488789243	2.204003974
U74	21-Apr-17	12:03:40	90	6	[0.3, 1.0]	[0.25, 0.5, 0.5, 0.5]	[1, 2]	0.3	0.375	B	9020	gList_util_step2_0.25.txt	0.489642622	0.489097512	0		0.25	23.9	1.33861767	1.827715182
U74	21-Apr-17	12:03:45	91	6	[0.25, 0.5, 0.5, 0.5]	[0.4, 1.0]	[2, 1]	0.375	0.4	B	9020	gList_util_step2_0.25.txt	0.455057493	0.454467622	0		0.4	24.15	1.42146814	1.875935762
U74	21-Apr-17	12:03:51	92	6	[0.0, 0.5, 0.25, 0.5]	[0.05, 1.0]	[2, 1]	0.125	0.05	A	9020	gList_util_step2_0.25.txt	0.641811602	0.641115389	0		0.25	24.55	1.422033777	2.063149166
U74	21-Apr-17	12:03:58	93	6	[0.0, 0.5, 0.25, 0.5]	[0.2, 1.0]	[2, 1]	0.125	0.2	B	9020	gList_util_step2_0.25.txt	0.606803385	0.606059276	0		0.2	24.8	1.221991183	1.828050459
U74	21-Apr-17	12:04:04	94	6	[0.0, 0.5, 0.25, 0.5]	[0.1, 1.0]	[2, 1]	0.125	0.1	A	9020	gList_util_step2_0.25.txt	0.771912173	0.771369914	0		0.25	25	1.339186443	2.110556358
U74	21-Apr-17	12:04:10	95	6	[0.2, 1.0]	[0.0, 0.5, 0.25, 0.5]	[1, 2]	0.2	0.125	A	9020	gList_util_step2_0.25.txt	0.584132562	0.583629076	0		0.2	25.25	1.338867417	1.922496494
U74	21-Apr-17	12:04:16	96	6	[0.25, 0.5, 0.5, 0.5]	[0.3, 1.0]	[2, 1]	0.375	0.3	A	9020	gList_util_step2_0.25.txt	0.451488333	0.450929253	0		0.25	25.45	1.189208168	1.640137421
U74	21-Apr-17	12:04:23	97	6	[0.1, 1.0]	[0.0, 0.5, 0.25, 0.5]	[1, 2]	0.1	0.125	B	9020	gList_util_step2_0.25.txt	0.599529358	0.59894804	0		0.25	25.7	1.605583653	2.204531693
U74	21-Apr-17	12:04:30	98	6	[0.25, 1.0]	[0.0, 0.5, 0.25, 0.5]	[1, 2]	0.25	0.125	A	9020	gList_util_step2_0.25.txt	0.593308203	0.592761382	0		0.25	25.95	1.423181873	2.015943255
U74	21-Apr-17	12:04:37	99	6	[0.05, 1.0]	[0.0, 0.5, 0.25, 0.5]	[1, 2]	0.05	0.125	B	9020	gList_util_step2_0.25.txt	0.570690693	0.570156132	0		0	26.2	1.305952401	1.876108533
U74	21-Apr-17	12:05:22	101	7	[0.25, 1.0]	[0.0, 0.5, 0.25, 0.5]	[1, 2]	0.25	0.125	A	9020	gList_util_step2_0.25.txt	0.578780675	0.578298002	0		0.25	26.2	1.344388083	1.922686085
U74	21-Apr-17	12:05:28	102	7	[0.0, 0.5, 0.25, 0.5]	[0.2, 1.0]	[2, 1]	0.125	0.2	B	9020	gList_util_step2_0.25.txt	0.690969304	0.690397394	0		0.2	26.45	1.373275499	2.063672894
U74	21-Apr-17	12:05:33	103	7	[0.25, 0.5, 0.5, 0.5]	[0.4, 1.0]	[2, 1]	0.375	0.4	B	9020	gList_util_step2_0.25.txt	0.542791717	0.5419846	0		0.4	26.65	1.756831476	2.298816076
U74	21-Apr-17	12:05:40	104	7	[0.2, 1.0]	[0.0, 0.5, 0.25, 0.5]	[1, 2]	0.2	0.125	B	9020	gList_util_step2_0.25.txt	0.605593138	0.605099061	0		0	27.05	1.27028703	1.875386091
U74	21-Apr-17	12:05:46	105	7	[0.35, 1.0]	[0.25, 0.5, 0.5, 0.5]	[1, 2]	0.35	0.375	A	9020	gList_util_step2_0.25.txt	0.60254628	0.602047926	0		0.35	27.05	1.273602166	1.875650093
U74	21-Apr-17	12:05:51	106	7	[0.0, 0.5, 0.25, 0.5]	[0.15, 1.0]	[2, 1]	0.125	0.15	A	9020	gList_util_step2_0.25.txt	0.874186754	0.873510783	0		0.25	27.4	1.190078291	2.063589075
U74	21-Apr-17	12:05:59	107	7	[0.1, 1.0]	[0.0, 0.5, 0.25, 0.5]	[1, 2]	0.1	0.125	B	9020	gList_util_step2_0.25.txt	0.652337758	0.651759292	0		0.25	27.65	1.223852313	1.875611604
U74	21-Apr-17	12:06:04	108	7	[0.3, 1.0]	[0.25, 0.5, 0.5, 0.5]	[1, 2]	0.3	0.375	B	9020	gList_util_step2_0.25.txt	0.460506599	0.459967761	0		0.25	27.9	1.790810484	2.250778245
U74	21-Apr-17	12:06:10	109	7	[0.0, 0.5, 0.25, 0.5]	[0.25, 1.0]	[2, 1]	0.125	0.25	B	9020	gList_util_step2_0.25.txt	0.635470135	0.634798725	0		0.25	28.15	1.240451943	1.875250668
U74	21-Apr-17	12:06:16	110	7	[0.15, 1.0]	[0.0, 0.5, 0.25, 0.5]	[1, 2]	0.15	0.125	B	9020	gList_util_step2_0.25.txt	0.503148924	0.502376019	0		0.25	28.4	1.607532308	2.109908327
U74	21-Apr-17	12:06:22	111	7	[0.25, 0.5, 0.5, 0.5]	[0.3, 1.0]	[2, 1]	0.375	0.3	A	9020	gList_util_step2_0.25.txt	0.562715036	0.561918183	0		0.5	28.65	1.454907169	2.016825352
U74	21-Apr-17	12:06:29	112	7	[0.0, 0.5, 0.25, 0.5]	[0.1, 1.0]	[2, 1]	0.125	0.1	A	9020	gList_util_step2_0.25.txt	0.639865798	0.639284195	0		0	29.15	1.424767596	2.064051791
U74	21-Apr-17	12:06:36	113	7	[0.4, 1.0]	[0.25, 0.5, 0.5, 0.5]	[1, 2]	0.4	0.375	A	9020	gList_util_step2_0.25.txt	0.538556564	0.537895989	0		0.4	29.15	1.337090392	1.874986381
U74	21-Apr-17	12:06:44	114	7	[0.25, 0.5, 0.5, 0.5]	[0.35, 1.0]	[2, 1]	0.375	0.35	A	9020	gList_util_step2_0.25.txt	0.656317462	0.655814546	0		0.5	29.55	1.454319864	2.11013441
U74	21-Apr-17	12:06:50	115	7	[0.0, 0.5, 0.25, 0.5]	[0.2, 1.0]	[2, 1]	0.125	0.2	B	9020	gList_util_step2_0.25.txt	0.652907387	0.652325499	0		0.2	30.05	1.457907556	2.110233055
U74	21-Apr-17	12:06:55	116	7	[0.0, 0.5, 0.25, 0.5]	[0.15, 1.0]	[2, 1]	0.125	0.15	A	9020	gList_util_step2_0.25.txt	0.615767767	0.615048176	0		0	30.25	1.636761559	2.251809735
U74	21-Apr-17	12:07:03	117	7	[0.25, 0.5, 0.5, 0.5]	[0.3, 1.0]	[2, 1]	0.375	0.3	A	9020	gList_util_step2_0.25.txt	0.558068485	0.557528792	0		0.25	30.25	1.458175264	2.015704056
U74	21-Apr-17	12:07:10	118	7	[0.4, 1.0]	[0.25, 0.5, 0.5, 0.5]	[1, 2]	0.4	0.375	A	9020	gList_util_step2_0.25.txt	0.559730045	0.558984225	0		0.4	30.5	1.457776125	2.01676035
U74	21-Apr-17	12:07:17	119	7	[0.1, 1.0]	[0.0, 0.5, 0.25, 0.5]	[1, 2]	0.1	0.125	B	9020	gList_util_step2_0.25.txt	0.586868091	0.586286203	0		0	30.9	1.241871453	1.828157656
U74	21-Apr-17	12:07:24	120	7	[0.0, 0.5, 0.25, 0.5]	[0.1, 1.0]	[2, 1]	0.125	0.1	A	9020	gList_util_step2_0.25.txt	0.530633651	0.529991892	0		0.25	30.9	1.675032453	2.205024345
U74	21-Apr-17	12:07:32	121	7	[0.15, 1.0]	[0.0, 0.5, 0.25, 0.5]	[1, 2]	0.15	0.125	B	9020	gList_util_step2_0.25.txt	0.703765137	0.703220597	0		0	31.15	1.125138909	1.828359507
U74	21-Apr-17	12:07:37	122	7	[0.25, 0.5, 0.5, 0.5]	[0.35, 1.0]	[2, 1]	0.375	0.35	B	9020	gList_util_step2_0.25.txt	0.49357899	0.492874795	0		0.35	31.15	1.758347065	2.25122186
U74	21-Apr-17	12:07:44	123	7	[0.3, 1.0]	[0.25, 0.5, 0.5, 0.5]	[1, 2]	0.3	0.375	B	9020	gList_util_step2_0.25.txt	0.497674729	0.497051216	0		0.5	31.5	1.425183556	1.922234772
U74	21-Apr-17	12:07:49	124	7	[0.2, 1.0]	[0.0, 0.5, 0.25, 0.5]	[1, 2]	0.2	0.125	A	9020	gList_util_step2_0.25.txt	1.334353229	1.333616817	0		0.2	32	1.57574714	2.909363958
U74	21-Apr-17	12:07:56	125	7	[0.25, 1.0]	[0.0, 0.5, 0.25, 0.5]	[1, 2]	0.25	0.125	A	9020	gList_util_step2_0.25.txt	0.590970672	0.590249656	0		0.25	32.2	1.426039139	2.016288795
U74	21-Apr-17	12:08:02	126	7	[0.35, 1.0]	[0.25, 0.5, 0.5, 0.5]	[1, 2]	0.35	0.375	B	9020	gList_util_step2_0.25.txt	0.52051205	0.51968184	0		0.25	32.45	1.309391555	1.829073396
U74	21-Apr-17	12:08:08	127	7	[0.25, 0.5, 0.5, 0.5]	[0.4, 1.0]	[2, 1]	0.375	0.4	B	9020	gList_util_step2_0.25.txt	0.55621876	0.555706437	0		0.4	32.7	3.058757779	3.614464216
U74	21-Apr-17	12:08:15	128	7	[0.0, 0.5, 0.25, 0.5]	[0.25, 1.0]	[2, 1]	0.125	0.25	B	9020	gList_util_step2_0.25.txt	0.491839028	0.491332977	0		0.25	33.1	1.242468736	1.733801713
U74	21-Apr-17	12:08:56	130	8	[0.45, 1.0]	[0.35, 0.5, 0.5, 0.5]	[1, 2]	0.45	0.425	A	9020	gList_util_step3_0.20_0.35.txt	0.555273941	0.554657841	0		0.45	33.35	2.072716819	2.627374659
U74	21-Apr-17	12:09:02	131	8	[0.0, 0.5, 0.2, 0.5]	[0.15, 1.0]	[2, 1]	0.1	0.15	A	9020	gList_util_step3_0.20_0.35.txt	0.488085979	0.487552558	0		0.2	33.8	1.576068733	2.063621291
U74	21-Apr-17	12:09:10	132	8	[0.35, 0.5, 0.5, 0.5]	[0.45, 1.0]	[2, 1]	0.425	0.45	B	9020	gList_util_step3_0.20_0.35.txt	0.603914187	0.603346269	0		0.45	34	1.4595828	2.062929069
U74	21-Apr-17	12:09:17	133	8	[0.2, 1.0]	[0.0, 0.5, 0.2, 0.5]	[1, 2]	0.2	0.1	A	9020	gList_util_step3_0.20_0.35.txt	0.744990803	0.744422029	0		0.2	34.45	1.459946017	2.204368046
U74	21-Apr-17	12:09:23	134	8	[0.35, 0.5, 0.5, 0.5]	[0.35, 1.0]	[2, 1]	0.425	0.35	A	9020	gList_util_step3_0.20_0.35.txt	0.463273204	0.462706711	0		0.35	34.65	1.45948216	1.922188871
U74	21-Apr-17	12:09:30	135	8	[0.0, 0.5, 0.2, 0.5]	[0.05, 1.0]	[2, 1]	0.1	0.05	A	9020	gList_util_step3_0.20_0.35.txt	0.56705482	0.566456681	0		0.2	35	1.543244663	2.109701344
U74	21-Apr-17	12:09:36	136	8	[0.0, 0.5, 0.2, 0.5]	[0.1, 1.0]	[2, 1]	0.1	0.1	A	9020	gList_util_step3_0.20_0.35.txt	0.720832616	0.720030346	0		0.2	35.2	1.343205775	2.063236121
U74	21-Apr-17	12:09:43	137	8	[0.1, 1.0]	[0.0, 0.5, 0.2, 0.5]	[1, 2]	0.1	0.1	B	9020	gList_util_step3_0.20_0.35.txt	0.622700815	0.622187636	0		0.2	35.4	1.393518701	2.015706337
U74	21-Apr-17	12:09:50	138	8	[0.35, 1.0]	[0.35, 0.5, 0.5, 0.5]	[1, 2]	0.35	0.425	B	9020	gList_util_step3_0.20_0.35.txt	0.450557768	0.450056849	0		0.5	35.6	1.426237854	1.876294703
U74	21-Apr-17	12:09:56	139	8	[0.3, 1.0]	[0.35, 0.5, 0.5, 0.5]	[1, 2]	0.3	0.425	B	9020	gList_util_step3_0.20_0.35.txt	0.396890078	0.3963233	0		0.5	36.1	1.526227647	1.922550948
U74	21-Apr-17	12:10:02	140	8	[0.35, 0.5, 0.5, 0.5]	[0.4, 1.0]	[2, 1]	0.425	0.4	B	9020	gList_util_step3_0.20_0.35.txt	0.420143074	0.419583424	0		0.4	36.6	1.643587124	2.063170549
U74	21-Apr-17	12:10:09	141	8	[0.15, 1.0]	[0.0, 0.5, 0.2, 0.5]	[1, 2]	0.15	0.1	B	9020	gList_util_step3_0.20_0.35.txt	0.51642686	0.515845257	0		0	37	1.360055438	1.875900695
U74	21-Apr-17	12:10:15	142	8	[0.35, 0.5, 0.5, 0.5]	[0.3, 1.0]	[2, 1]	0.425	0.3	A	9020	gList_util_step3_0.20_0.35.txt	0.50050263	0.499927585	0		0.35	37	2.127061905	2.62698949
U74	21-Apr-17	12:10:22	143	8	[0.0, 0.5, 0.2, 0.5]	[0.2, 1.0]	[2, 1]	0.1	0.2	B	9020	gList_util_step3_0.20_0.35.txt	0.745072911	0.744436284	0		0.2	37.35	1.17760405	1.922040335
U74	21-Apr-17	12:10:29	144	8	[0.05, 1.0]	[0.0, 0.5, 0.2, 0.5]	[1, 2]	0.05	0.1	B	9020	gList_util_step3_0.20_0.35.txt	0.568039553	0.567476197	0		0.2	37.55	1.543160274	2.110636471
U74	21-Apr-17	12:10:35	145	8	[0.4, 1.0]	[0.35, 0.5, 0.5, 0.5]	[1, 2]	0.4	0.425	A	9020	gList_util_step3_0.20_0.35.txt	0.679305315	0.678568048	0		0.4	37.75	1.244280543	1.922848591
U74	21-Apr-17	12:10:41	146	8	[0.0, 0.5, 0.2, 0.5]	[0.15, 1.0]	[2, 1]	0.1	0.15	A	9020	gList_util_step3_0.20_0.35.txt	0.922648528	0.922100282	0		0.2	38.15	1.611022495	2.533122777
U74	21-Apr-17	12:10:48	147	8	[0.3, 1.0]	[0.35, 0.5, 0.5, 0.5]	[1, 2]	0.3	0.425		9020	gList_util_step3_0.20_0.35.txt			1	noChoice error		38.35	1.57760884
U74	21-Apr-17	12:10:56	148	8	[0.3, 1.0]	[0.35, 0.5, 0.5, 0.5]	[1, 2]	0.3	0.425	B	9020	gList_util_step3_0.20_0.35.txt	1.599124231	1.598531225	0		0.35	38.35	1.311227596	2.90975882
U74	21-Apr-17	12:11:02	149	8	[0.0, 0.5, 0.2, 0.5]	[0.2, 1.0]	[2, 1]	0.1	0.2		9020	gList_util_step3_0.20_0.35.txt			1	noChoice error		38.7	1.544513356
U74	21-Apr-17	12:11:10	150	8	[0.0, 0.5, 0.2, 0.5]	[0.2, 1.0]	[2, 1]	0.1	0.2	A	9020	gList_util_step3_0.20_0.35.txt	0.927177048	0.926597156	0		0	38.7	1.278223628	2.204820784
U74	21-Apr-17	12:11:15	151	8	[0.1, 1.0]	[0.0, 0.5, 0.2, 0.5]	[1, 2]	0.1	0.1	B	9020	gList_util_step3_0.20_0.35.txt	1.050191188	1.049580505	0		0	38.7	1.577977759	2.627558263
U74	21-Apr-17	12:11:22	152	8	[0.35, 1.0]	[0.35, 0.5, 0.5, 0.5]	[1, 2]	0.35	0.425	A	9020	gList_util_step3_0.20_0.35.txt	0.711671515	0.711092763	0		0.35	38.7	1.58727086	2.298363624
U74	21-Apr-17	12:11:29	153	8	[0.45, 1.0]	[0.35, 0.5, 0.5, 0.5]	[1, 2]	0.45	0.425	A	9020	gList_util_step3_0.20_0.35.txt	0.578012047	0.577486324	0		0.45	39.05	1.344867905	1.922354229
U74	21-Apr-17	12:11:37	154	8	[0.35, 0.5, 0.5, 0.5]	[0.35, 1.0]	[2, 1]	0.425	0.35	A	9020	gList_util_step3_0.20_0.35.txt	0.654843498	0.654299243	0		0.35	39.5	1.361796255	2.016095498
U74	21-Apr-17	12:11:42	155	8	[0.15, 1.0]	[0.0, 0.5, 0.2, 0.5]	[1, 2]	0.15	0.1	B	9020	gList_util_step3_0.20_0.35.txt	1.014361314	1.013792826	0		0.2	39.85	2.694691771	3.708484597
U74	21-Apr-17	12:11:51	156	8	[0.4, 1.0]	[0.35, 0.5, 0.5, 0.5]	[1, 2]	0.4	0.425	B	9020	gList_util_step3_0.20_0.35.txt	0.787671045	0.787093149	0		0.5	40.05	1.511884294	2.298977443
U74	21-Apr-17	12:11:58	157	8	[0.05, 1.0]	[0.0, 0.5, 0.2, 0.5]	[1, 2]	0.05	0.1	B	9020	gList_util_step3_0.20_0.35.txt	0.565797532	0.565321986	0		0.2	40.55	1.544919622	2.110241608
U74	21-Apr-17	12:12:04	158	8	[0.35, 0.5, 0.5, 0.5]	[0.3, 1.0]	[2, 1]	0.425	0.3	A	9020	gList_util_step3_0.20_0.35.txt	1.013536237	1.01300139	0		0.35	40.75	1.520131936	2.533133326
U74	21-Apr-17	12:12:10	159	8	[0.0, 0.5, 0.2, 0.5]	[0.05, 1.0]	[2, 1]	0.1	0.05	A	9020	gList_util_step3_0.20_0.35.txt	0.894873	0.894326179	0		0	41.1	2.061806918	2.956133097
U74	21-Apr-17	12:12:18	160	8	[0.2, 1.0]	[0.0, 0.5, 0.2, 0.5]	[1, 2]	0.2	0.1	A	9020	gList_util_step3_0.20_0.35.txt	0.770823379	0.770248618	0		0.2	41.1	1.528807797	2.299056415
U74	21-Apr-17	12:12:24	161	8	[0.35, 0.5, 0.5, 0.5]	[0.45, 1.0]	[2, 1]	0.425	0.45	B	9020	gList_util_step3_0.20_0.35.txt	0.522566477	0.522058144	0		0.45	41.3	1.212158674	1.734216818
U74	21-Apr-17	12:12:31	162	8	[0.35, 0.5, 0.5, 0.5]	[0.4, 1.0]	[2, 1]	0.425	0.4	B	9020	gList_util_step3_0.20_0.35.txt	0.492220491	0.491577592	0		0.4	41.75	1.337559666	1.829137258
U74	21-Apr-17	12:12:38	163	8	[0.0, 0.5, 0.2, 0.5]	[0.1, 1.0]	[2, 1]	0.1	0.1	A	9020	gList_util_step3_0.20_0.35.txt	0.682167999	0.681689887	0		0.2	42.15	1.428759843	2.11044973
U74	21-Apr-17	12:13:24	165	9	[0.0, 0.5, 0.2, 0.5]	[0.2, 1.0]	[2, 1]	0.1	0.2	B	9001		0.522860414	0.522164486	0		0.2	42.35	1.776002704	2.29816719
U74	21-Apr-17	12:13:32	166	9	[0.25, 1.0]	[0.0, 0.5, 0.2, 0.5]	[1, 2]	0.25	0.1	A	9001		0.542625219	0.542105197	0		0.25	42.55	1.520775405	2.062880602
U74	21-Apr-17	12:13:38	167	9	[0.2, 1.0]	[0.0, 0.5, 0.2, 0.5]	[1, 2]	0.2	0.1	A	9001		0.708054744	0.707472571	0		0.2	42.8	1.496550505	2.204023076
U74	21-Apr-17	12:13:44	168	9	[0.0, 0.5, 0.2, 0.5]	[0.15, 1.0]	[2, 1]	0.1	0.15	B	9001		0.581299814	0.580732181	0		0.15	43	1.153830748	1.734562929
U74	21-Apr-17	12:13:51	169	9	[0.0, 0.5, 0.2, 0.5]	[0.25, 1.0]	[2, 1]	0.1	0.25	B	9001		0.516916376	0.516200206	0		0.25	43.15	1.546756518	2.062956724
U74	21-Apr-17	12:13:58	170	9	[0.15, 1.0]	[0.0, 0.5, 0.2, 0.5]	[1, 2]	0.15	0.1	A	9001		0.812242056	0.811686398	0		0.15	43.4	1.580036177	2.391722574
U74	21-Apr-17	12:14:11	172	10	[0.1, 1.0]	[0.0, 0.5, 0.2, 0.5]	[1, 2]	0.1	0.1	B	9001		0.661576406	0.660864228	0		0	43.55	1.355396058	2.016260285
U74	21-Apr-17	12:14:17	173	10	[0.0, 0.5, 0.2, 0.5]	[0.15, 1.0]	[2, 1]	0.1	0.15	B	9001		0.582433369	0.581892536	0		0.15	43.55	1.246606955	1.828499491
U74	21-Apr-17	12:14:24	174	10	[0.15, 1.0]	[0.0, 0.5, 0.2, 0.5]	[1, 2]	0.15	0.1	A	9001		0.796878617	0.796379408	0		0.15	43.7	1.220256068	2.016635476
U74	21-Apr-17	12:14:29	175	10	[0.0, 0.5, 0.2, 0.5]	[0.1, 1.0]	[2, 1]	0.1	0.1	A	9001		0.6657457	0.665129315	0		0.2	43.85	1.163646151	1.828775467
U74	21-Apr-17	12:14:36	176	10	[0.2, 1.0]	[0.0, 0.5, 0.2, 0.5]	[1, 2]	0.2	0.1	A	9001		0.706987616	0.706479854	0		0.2	44.05	1.497544647	2.204024501
U74	21-Apr-17	12:14:43	177	10	[0.0, 0.5, 0.2, 0.5]	[0.2, 1.0]	[2, 1]	0.1	0.2	B	9001		0.590822136	0.590279876	0		0.2	44.25	1.61414633	2.204426206
T68	23-Apr-18	11:28:30	322	3	[0.9, 1.0]	[0.0, 0.5, 1.0, 0.5]	[1, 2]	0.9	0.5		9050				1	noChoice error		129.1	1.158965324
T68	23-Apr-18	11:28:37	323	3	[0.0, 0.5, 1.0, 0.5]	[0.5, 1.0]	[2, 1]	0.5	0.5		9050				1	noChoice error		129.1	1.519234791
T68	23-Apr-18	11:28:45	324	3	[0.0, 0.5, 1.0, 0.5]	[0.5, 1.0]	[2, 1]	0.5	0.5	A	9050		0.983717836	0.982164886	0		1	129.1	1.275341885	2.257506771
T68	23-Apr-18	11:28:50	325	3	[0.0, 0.5, 1.0, 0.5]	[0.7, 1.0]	[2, 1]	0.5	0.7	A	9050		1.057384151	1.056433907	0		0	130.1	1.827814445	2.884248351
T68	23-Apr-18	11:28:56	326	3	[0.0, 0.5, 1.0, 0.5]	[1.0, 1.0]	[2, 1]	0.5	1	B	9050		0.991603467	0.990843956	0		1	130.1	2.878211321	3.869055276
T68	23-Apr-18	11:29:02	327	3	[0.0, 0.5, 1.0, 0.5]	[0.9, 1.0]	[2, 1]	0.5	0.9	B	9050		1.796288203	1.795583716	0		0.9	131.1	5.767960742	7.563544458
T68	23-Apr-18	11:29:13	328	3	[1.0, 1.0]	[0.0, 0.5, 1.0, 0.5]	[1, 2]	1	0.5	B	9050		1.321668963	1.320937962	0		0	132	4.114385665	5.435323627
T68	23-Apr-18	11:29:21	329	3	[0.0, 0.5, 1.0, 0.5]	[0.3, 1.0]	[2, 1]	0.5	0.3	A	9050		1.089558175	1.08891413	0		1	132	2.183209241	3.272123371
T68	23-Apr-18	11:29:27	330	3	[0.8, 1.0]	[0.0, 0.5, 1.0, 0.5]	[1, 2]	0.8	0.5		9050				1	noCenter		133
T68	23-Apr-18	11:29:32	331	3	[0.8, 1.0]	[0.0, 0.5, 1.0, 0.5]	[1, 2]	0.8	0.5		9050				1	noCenter		133
T68	23-Apr-18	11:29:38	332	3	[0.8, 1.0]	[0.0, 0.5, 1.0, 0.5]	[1, 2]	0.8	0.5	B	9050		1.420075558	1.419342846	0		0	133	2.759208687	4.178551533
T68	23-Apr-18	11:29:45	333	3	[0.0, 0.5, 1.0, 0.5]	[0.8, 1.0]	[2, 1]	0.5	0.8	B	9050		0.949138693	0.948492652	1	hold error	0.8	133	1.36345773	2.311950382
T68	23-Apr-18	11:29:49	334	3	[0.0, 0.5, 1.0, 0.5]	[0.8, 1.0]	[2, 1]	0.5	0.8	B	9050		0.84107456	0.840370074	0		0.8	133.8	1.4277422	2.268112274
T68	23-Apr-18	11:29:54	335	3	[0.3, 1.0]	[0.0, 0.5, 1.0, 0.5]	[1, 2]	0.3	0.5	B	9050		0.823741796	0.82288535	0		1	134.6	1.547006843	2.369892193
T68	23-Apr-18	11:29:59	336	3	[0.5, 1.0]	[0.0, 0.5, 1.0, 0.5]	[1, 2]	0.5	0.5	B	9050		1.084993695	1.084269821	0		1	135.6	3.03306009	4.117329911
T68	23-Apr-18	11:30:06	337	3	[0.0, 0.5, 1.0, 0.5]	[0.1, 1.0]	[2, 1]	0.5	0.1	A	9050		1.110343807	1.109121576	0		0	136.6	1.969099781	3.078221356
T68	23-Apr-18	11:30:11	338	3	[0.1, 1.0]	[0.0, 0.5, 1.0, 0.5]	[1, 2]	0.1	0.5		9050				1	noCenter		136.6
T68	23-Apr-18	11:30:17	339	3	[0.1, 1.0]	[0.0, 0.5, 1.0, 0.5]	[1, 2]	0.1	0.5		9050				1	noCenter		136.6
T68	23-Apr-18	11:30:23	340	3	[0.1, 1.0]	[0.0, 0.5, 1.0, 0.5]	[1, 2]	0.1	0.5	B	9050		0.85013424	0.849301458	0		0	136.6	2.130428914	2.979730372
T68	23-Apr-18	11:30:29	341	3	[0.0, 0.5, 1.0, 0.5]	[0.0, 1.0]	[2, 1]	0.5	0	A	9050		0.873155356	0.872441746	0		1	136.6	1.434242806	2.306684552
T68	23-Apr-18	11:30:34	342	3	[0.0, 1.0]	[0.0, 0.5, 1.0, 0.5]	[1, 2]	0	0.5	B	9050		1.041563282	1.040507835	0		1	137.6	3.406552293	4.447060128
T68	23-Apr-18	11:30:41	343	3	[0.0, 0.5, 1.0, 0.5]	[0.2, 1.0]	[2, 1]	0.5	0.2		9050				1	noCenter		138.6
T68	23-Apr-18	11:30:47	344	3	[0.0, 0.5, 1.0, 0.5]	[0.2, 1.0]	[2, 1]	0.5	0.2		9050				1	noCenter		138.6
T68	23-Apr-18	11:30:53	345	3	[0.0, 0.5, 1.0, 0.5]	[0.2, 1.0]	[2, 1]	0.5	0.2		9050				1	noChoice error		138.6	1.664648401
T68	23-Apr-18	11:31:00	346	3	[0.0, 0.5, 1.0, 0.5]	[0.2, 1.0]	[2, 1]	0.5	0.2		9050				1	noChoice error		138.6	1.487431969
T68	23-Apr-18	11:31:08	347	3	[0.0, 0.5, 1.0, 0.5]	[0.2, 1.0]	[2, 1]	0.5	0.2	A	9050		0.909809754	0.909051384	0		0	138.6	3.484099129	4.393150513
T68	23-Apr-18	11:31:15	348	3	[0.2, 1.0]	[0.0, 0.5, 1.0, 0.5]	[1, 2]	0.2	0.5	B	9050		1.866782475	1.865642638	0		1	138.6	2.81452813	4.680170768
T68	23-Apr-18	11:31:22	349	3	[0.9, 1.0]	[0.0, 0.5, 1.0, 0.5]	[1, 2]	0.9	0.5	B	9050		1.256616714	1.255885143	0		0	139.6	1.15076209	2.406647232
T68	23-Apr-18	11:31:27	350	3	[0.4, 1.0]	[0.0, 0.5, 1.0, 0.5]	[1, 2]	0.4	0.5	B	9050		1.709498936	1.708841777	0		1	139.6	1.182472823	2.8913146
T68	23-Apr-18	11:31:33	351	3	[0.0, 0.5, 1.0, 0.5]	[0.4, 1.0]	[2, 1]	0.5	0.4	A	9050		0.993424127	0.992778086	0		1	140.6	5.209855996	6.202634082
T68	23-Apr-18	11:31:42	352	3	[0.7, 1.0]	[0.0, 0.5, 1.0, 0.5]	[1, 2]	0.7	0.5	B	9050		1.314363229	1.313604859	0		0	141.6	1.246364993	2.559969852
T68	23-Apr-18	11:31:47	353	3	[0.6, 1.0]	[0.0, 0.5, 1.0, 0.5]	[1, 2]	0.6	0.5	B	9050		1.814016973	1.813199871	0		1	141.6	1.545845053	3.359044924
T68	23-Apr-18	11:31:53	354	3	[0.0, 0.5, 1.0, 0.5]	[0.6, 1.0]	[2, 1]	0.5	0.6	B	9050		1.085635174	1.084813511	0		0.6	142.6	1.757203566	2.842017076
T68	23-Apr-18	11:31:59	355	3	[0.0, 0.5, 1.0, 0.5]	[0.4, 1.0]	[2, 1]	0.5	0.4	A	9050		1.11367009	1.113010364	0		1	143.2	1.789209665	2.902220029
T68	23-Apr-18	11:32:04	356	3	[0.3, 1.0]	[0.0, 0.5, 1.0, 0.5]	[1, 2]	0.3	0.5		9050				1	noCenter		144.2
T68	23-Apr-18	11:32:10	357	3	[0.3, 1.0]	[0.0, 0.5, 1.0, 0.5]	[1, 2]	0.3	0.5	B	9050		0.991063484	0.990400622	0		0	144.2	2.999640456	3.990041078
T68	23-Apr-18	11:32:17	358	3	[0.5, 1.0]	[0.0, 0.5, 1.0, 0.5]	[1, 2]	0.5	0.5	B	9050		1.171790089	1.170943907	0		1	144.2	1.576622363	2.747566269
T68	23-Apr-18	11:32:22	359	3	[0.7, 1.0]	[0.0, 0.5, 1.0, 0.5]	[1, 2]	0.7	0.5		9050				1	noCenter		145.2
T68	23-Apr-18	11:32:28	360	3	[0.7, 1.0]	[0.0, 0.5, 1.0, 0.5]	[1, 2]	0.7	0.5	B	9050		1.491853644	1.491170825	0		1	145.2	1.544370506	3.035541331
T68	23-Apr-18	11:32:34	361	3	[0.0, 0.5, 1.0, 0.5]	[0.3, 1.0]	[2, 1]	0.5	0.3	A	9050		1.247489465	1.246853403	0		1	146.2	1.542447209	2.789300612
T68	23-Apr-18	11:32:40	362	3	[0.0, 0.5, 1.0, 0.5]	[0.1, 1.0]	[2, 1]	0.5	0.1		9050				1	noCenter		147.2
T68	23-Apr-18	11:32:46	363	3	[0.0, 0.5, 1.0, 0.5]	[0.1, 1.0]	[2, 1]	0.5	0.1		9050				1	noCenter		147.2
T68	23-Apr-18	11:32:52	364	3	[0.0, 0.5, 1.0, 0.5]	[0.1, 1.0]	[2, 1]	0.5	0.1		9050				1	noCenter		147.2
T68	23-Apr-18	11:32:57	365	3	[0.0, 0.5, 1.0, 0.5]	[0.1, 1.0]	[2, 1]	0.5	0.1		9050				1	noCenter		147.2
T68	23-Apr-18	11:33:04	366	3	[0.0, 0.5, 1.0, 0.5]	[0.1, 1.0]	[2, 1]	0.5	0.1		9050				1	noCenter		147.2
T68	23-Apr-18	11:33:09	367	3	[0.0, 0.5, 1.0, 0.5]	[0.1, 1.0]	[2, 1]	0.5	0.1		9050				1	noCenter		147.2
T68	23-Apr-18	11:33:15	368	3	[0.0, 0.5, 1.0, 0.5]	[0.1, 1.0]	[2, 1]	0.5	0.1		9050				1	noCenter		147.2
T68	23-Apr-18	11:33:21	369	3	[0.0, 0.5, 1.0, 0.5]	[0.1, 1.0]	[2, 1]	0.5	0.1	A	9050		0.98604056	0.985390813	0		0	147.2	3.268664801	4.254055614
T68	23-Apr-18	11:33:28	370	3	[0.0, 0.5, 1.0, 0.5]	[0.8, 1.0]	[2, 1]	0.5	0.8	B	9050		1.488906546	1.488120235	1	hold error	0.8	147.2	2.877173835	4.365294071
T68	23-Apr-18	11:33:34	371	3	[0.0, 0.5, 1.0, 0.5]	[0.8, 1.0]	[2, 1]	0.5	0.8	B	9050		1.66618627	1.66548492	0		0.8	148	1.78607554	3.45156046
T68	23-Apr-18	11:33:40	372	3	[0.6, 1.0]	[0.0, 0.5, 1.0, 0.5]	[1, 2]	0.6	0.5		9050				1	noChoice error		148.8	2.273120372
T68	23-Apr-18	11:33:48	373	3	[0.6, 1.0]	[0.0, 0.5, 1.0, 0.5]	[1, 2]	0.6	0.5		9050				1	noChoice error		148.8	1.273249523
T68	23-Apr-18	11:33:55	374	3	[0.6, 1.0]	[0.0, 0.5, 1.0, 0.5]	[1, 2]	0.6	0.5		9050				1	noChoice error		148.8	1.42424229
T68	23-Apr-18	11:34:03	375	3	[0.6, 1.0]	[0.0, 0.5, 1.0, 0.5]	[1, 2]	0.6	0.5	B	9050		1.744959329	1.74420552	1	hold error	0	148.8	1.215256965	2.959462484
T68	23-Apr-18	11:34:07	376	3	[0.6, 1.0]	[0.0, 0.5, 1.0, 0.5]	[1, 2]	0.6	0.5	B	9050		1.613429036	1.612766745	1	hold error	0	148.8	2.428244834	4.041011579
T68	23-Apr-18	11:34:12	377	3	[0.6, 1.0]	[0.0, 0.5, 1.0, 0.5]	[1, 2]	0.6	0.5	B	9050		1.390133596	1.388744295	0		0	148.8	2.067132607	3.455876901
T68	23-Apr-18	11:34:19	378	3	[0.0, 1.0]	[0.0, 0.5, 1.0, 0.5]	[1, 2]	0	0.5		9050				1	noChoice error		148.8	1.409115644
T68	23-Apr-18	11:34:26	379	3	[0.0, 1.0]	[0.0, 0.5, 1.0, 0.5]	[1, 2]	0	0.5		9050				1	noChoice error		148.8	1.51294516
T68	23-Apr-18	11:34:33	380	3	[0.0, 1.0]	[0.0, 0.5, 1.0, 0.5]	[1, 2]	0	0.5		9050				1	noChoice error		148.8	1.274046668
T68	23-Apr-18	11:34:41	381	3	[0.0, 1.0]	[0.0, 0.5, 1.0, 0.5]	[1, 2]	0	0.5		9050				1	noChoice error		148.8	1.514128617
T68	23-Apr-18	11:34:48	382	3	[0.0, 1.0]	[0.0, 0.5, 1.0, 0.5]	[1, 2]	0	0.5		9050				1	noChoice error		148.8	1.24263301
T68	23-Apr-18	11:34:55	383	3	[0.0, 1.0]	[0.0, 0.5, 1.0, 0.5]	[1, 2]	0	0.5		9050				1	noChoice error		148.8	4.102136551
T68	23-Apr-18	11:35:06	384	3	[0.0, 1.0]	[0.0, 0.5, 1.0, 0.5]	[1, 2]	0	0.5		9050				1	noChoice error		148.8	1.636699015
T68	23-Apr-18	11:35:13	385	3	[0.0, 1.0]	[0.0, 0.5, 1.0, 0.5]	[1, 2]	0	0.5		9050				1	noChoice error		148.8	1.245008764
T68	23-Apr-18	11:35:20	386	3	[0.0, 1.0]	[0.0, 0.5, 1.0, 0.5]	[1, 2]	0	0.5		9050				1	noChoice error		148.8	1.394880225
T68	23-Apr-18	11:35:28	387	3	[0.0, 1.0]	[0.0, 0.5, 1.0, 0.5]	[1, 2]	0	0.5		9050				1	noChoice error		148.8	1.483740471
T68	23-Apr-18	11:35:35	388	3	[0.0, 1.0]	[0.0, 0.5, 1.0, 0.5]	[1, 2]	0	0.5		9050				1	noChoice error		148.8	1.335058169
T68	23-Apr-18	11:35:43	389	3	[0.0, 1.0]	[0.0, 0.5, 1.0, 0.5]	[1, 2]	0	0.5		9050				1	noChoice error		148.8	1.443575614
T68	23-Apr-18	11:35:50	390	3	[0.0, 1.0]	[0.0, 0.5, 1.0, 0.5]	[1, 2]	0	0.5		9050				1	noChoice error		148.8	1.546767927
T68	23-Apr-18	11:35:57	391	3	[0.0, 1.0]	[0.0, 0.5, 1.0, 0.5]	[1, 2]	0	0.5		9050				1	noChoice error		148.8	1.606595686
T68	23-Apr-18	11:36:05	392	3	[0.0, 1.0]	[0.0, 0.5, 1.0, 0.5]	[1, 2]	0	0.5		9050				1	noChoice error		148.8	1.575469696
T68	23-Apr-18	11:36:13	393	3	[0.0, 1.0]	[0.0, 0.5, 1.0, 0.5]	[1, 2]	0	0.5		9050				1	noChoice error		148.8	1.454325092
T68	23-Apr-18	11:36:20	394	3	[0.0, 1.0]	[0.0, 0.5, 1.0, 0.5]	[1, 2]	0	0.5		9050				1	noChoice error		148.8	1.644743448
T68	23-Apr-18	11:36:28	395	3	[0.0, 1.0]	[0.0, 0.5, 1.0, 0.5]	[1, 2]	0	0.5		9050				1	noChoice error		148.8	1.303474021
T68	23-Apr-18	11:36:35	396	3	[0.0, 1.0]	[0.0, 0.5, 1.0, 0.5]	[1, 2]	0	0.5		9050				1	noChoice error		148.8	1.578233188
T68	23-Apr-18	11:36:43	397	3	[0.0, 1.0]	[0.0, 0.5, 1.0, 0.5]	[1, 2]	0	0.5		9050				1	noChoice error		148.8	1.514022559
T68	23-Apr-18	11:36:50	398	3	[0.0, 1.0]	[0.0, 0.5, 1.0, 0.5]	[1, 2]	0	0.5		9050				1	noChoice error		148.8	1.514462472
T68	23-Apr-18	11:36:58	399	3	[0.0, 1.0]	[0.0, 0.5, 1.0, 0.5]	[1, 2]	0	0.5		9050				1	noChoice error		148.8	1.210184718
T68	23-Apr-18	11:37:05	400	3	[0.0, 1.0]	[0.0, 0.5, 1.0, 0.5]	[1, 2]	0	0.5		9050				1	noChoice error		148.8	1.362292519
T68	23-Apr-18	11:37:12	401	3	[0.0, 1.0]	[0.0, 0.5, 1.0, 0.5]	[1, 2]	0	0.5		9050				1	noChoice error		148.8	1.39276363
T68	23-Apr-18	11:37:20	402	3	[0.0, 1.0]	[0.0, 0.5, 1.0, 0.5]	[1, 2]	0	0.5		9050				1	noChoice error		148.8	1.155975746
T68	23-Apr-18	11:37:27	403	3	[0.0, 1.0]	[0.0, 0.5, 1.0, 0.5]	[1, 2]	0	0.5		9050				1	noChoice error		148.8	1.364035916
T68	23-Apr-18	11:37:34	404	3	[0.0, 1.0]	[0.0, 0.5, 1.0, 0.5]	[1, 2]	0	0.5		9050				1	noChoice error		148.8	1.152933425
T68	23-Apr-18	11:37:41	405	3	[0.0, 1.0]	[0.0, 0.5, 1.0, 0.5]	[1, 2]	0	0.5		9050				1	noChoice error		148.8	1.485514089
T68	23-Apr-18	11:37:49	406	3	[0.0, 1.0]	[0.0, 0.5, 1.0, 0.5]	[1, 2]	0	0.5	B	9050		1.739235625	1.738473833	1	hold error	0	148.8	1.618580796	3.357054629
T68	23-Apr-18	11:37:53	407	3	[0.0, 1.0]	[0.0, 0.5, 1.0, 0.5]	[1, 2]	0	0.5		9050				1	noChoice error		148.8	1.786287941
T68	23-Apr-18	11:38:01	408	3	[0.0, 1.0]	[0.0, 0.5, 1.0, 0.5]	[1, 2]	0	0.5	B	9050		0.897724574	0.896907187	0		0	148.8	1.276137604	2.173044791
T68	23-Apr-18	11:38:06	409	3	[0.0, 0.5, 1.0, 0.5]	[1.0, 1.0]	[2, 1]	0.5	1	B	9050		1.258628963	1.257911931	0		1	148.8	1.150830799	2.408742731
T68	23-Apr-18	11:38:11	410	3	[1.0, 1.0]	[0.0, 0.5, 1.0, 0.5]	[1, 2]	1	0.5	A	9050		1.300786967	1.300090463	0		1	149.8	1.154293931	2.454384394
T68	23-Apr-18	11:38:17	411	3	[0.4, 1.0]	[0.0, 0.5, 1.0, 0.5]	[1, 2]	0.4	0.5	B	9050		1.325271224	1.324594393	0		0	150.8	3.489556263	4.814150656
T68	23-Apr-18	11:38:24	412	3	[0.0, 0.5, 1.0, 0.5]	[0.5, 1.0]	[2, 1]	0.5	0.5	A	9050		1.04085737	1.040156304	0		0	150.8	1.151801286	2.19195759
T68	23-Apr-18	11:38:29	413	3	[0.0, 0.5, 1.0, 0.5]	[0.9, 1.0]	[2, 1]	0.5	0.9		9050				1	noChoice error		150.8	5.51058024
T68	23-Apr-18	11:38:40	414	3	[0.0, 0.5, 1.0, 0.5]	[0.9, 1.0]	[2, 1]	0.5	0.9	B	9050		1.425652434	1.424962488	1	hold error	0.9	150.8	1.149102227	2.574064715
T68	23-Apr-18	11:38:44	415	3	[0.0, 0.5, 1.0, 0.5]	[0.9, 1.0]	[2, 1]	0.5	0.9		9050				1	noChoice error		151.7	1.846837293
T68	23-Apr-18	11:38:52	416	3	[0.0, 0.5, 1.0, 0.5]	[0.9, 1.0]	[2, 1]	0.5	0.9	B	9050		1.522217841	1.521561252	0		0.9	151.7	1.120582923	2.642144175
T68	23-Apr-18	11:38:57	417	3	[0.1, 1.0]	[0.0, 0.5, 1.0, 0.5]	[1, 2]	0.1	0.5	B	9050		1.483605933	1.482822759	0		0	152.6	1.42225342	2.905076179
T68	23-Apr-18	11:39:03	418	3	[0.0, 0.5, 1.0, 0.5]	[0.0, 1.0]	[2, 1]	0.5	0	A	9050		1.180147563	1.179400026	0		1	152.6	1.606075375	2.785475401
T68	23-Apr-18	11:39:09	419	3	[0.0, 0.5, 1.0, 0.5]	[0.6, 1.0]	[2, 1]	0.5	0.6	A	9050		0.948986449	0.948250316	0		0	153.6	1.241289325	2.189539641
T68	23-Apr-18	11:39:14	420	3	[0.8, 1.0]	[0.0, 0.5, 1.0, 0.5]	[1, 2]	0.8	0.5	B	9050		1.251370841	1.250624159	0		1	153.6	1.303446936	2.554071095
T68	23-Apr-18	11:39:19	421	3	[0.0, 0.5, 1.0, 0.5]	[0.7, 1.0]	[2, 1]	0.5	0.7	A	9050		1.175079308	1.174333482	0		0	154.6	1.42296646	2.597299942
T68	23-Apr-18	11:39:25	422	3	[0.2, 1.0]	[0.0, 0.5, 1.0, 0.5]	[1, 2]	0.2	0.5		9050				1	noChoice error		154.6	2.240550627
T68	23-Apr-18	11:39:33	423	3	[0.2, 1.0]	[0.0, 0.5, 1.0, 0.5]	[1, 2]	0.2	0.5	B	9050		1.26729064	1.266468407	0		0	154.6	4.11837595	5.384844357
T68	23-Apr-18	11:39:41	424	3	[0.0, 0.5, 1.0, 0.5]	[0.2, 1.0]	[2, 1]	0.5	0.2	A	9050		1.117820887	1.117166578	0		0	154.6	1.391585304	2.508751882
T68	23-Apr-18	11:39:46	425	3	[0.9, 1.0]	[0.0, 0.5, 1.0, 0.5]	[1, 2]	0.9	0.5	B	9050		1.389987339	1.38926432	0		1	154.6	1.301615727	2.690880048
T68	23-Apr-18	11:39:52	426	3	[0.8, 1.0]	[0.0, 0.5, 1.0, 0.5]	[1, 2]	0.8	0.5	B	9050		1.628910635	1.628176783	0		0	155.6	5.118238816	6.746415598
T68	23-Apr-18	11:40:01	427	3	[1.0, 1.0]	[0.0, 0.5, 1.0, 0.5]	[1, 2]	1	0.5	B	9050		1.419828945	1.419168649	0		0	155.6	1.60604829	3.025216939
T68	23-Apr-18	11:40:07	428	3	[0.1, 1.0]	[0.0, 0.5, 1.0, 0.5]	[1, 2]	0.1	0.5		9050				1	noCenter		155.6
T68	23-Apr-18	11:40:13	429	3	[0.1, 1.0]	[0.0, 0.5, 1.0, 0.5]	[1, 2]	0.1	0.5	B	9050		1.597198761	1.596546163	0		1	155.6	2.665623164	4.262169326
T68	23-Apr-18	11:40:20	430	3	[0.5, 1.0]	[0.0, 0.5, 1.0, 0.5]	[1, 2]	0.5	0.5		9050				1	noChoice error		156.6	6.422301887
T68	23-Apr-18	11:40:32	431	3	[0.5, 1.0]	[0.0, 0.5, 1.0, 0.5]	[1, 2]	0.5	0.5	B	9050		1.360134329	1.359387932	0		1	156.6	1.363393582	2.722781514
T68	23-Apr-18	11:40:38	432	3	[0.2, 1.0]	[0.0, 0.5, 1.0, 0.5]	[1, 2]	0.2	0.5	B	9050		1.15531377	1.154616696	0		0	157.6	1.818576576	2.973193272
T68	23-Apr-18	11:40:43	433	3	[0.0, 0.5, 1.0, 0.5]	[0.6, 1.0]	[2, 1]	0.5	0.6	B	9050		1.64417527	1.643514404	0		0.6	157.6	1.577213664	3.220728068
T68	23-Apr-18	11:40:49	434	3	[0.0, 0.5, 1.0, 0.5]	[0.8, 1.0]	[2, 1]	0.5	0.8	A	9050		1.126038376	1.125147433	0		1	158.2	1.153008407	2.27815584
T68	23-Apr-18	11:40:55	435	3	[0.0, 0.5, 1.0, 0.5]	[0.4, 1.0]	[2, 1]	0.5	0.4	A	9050		0.864435802	0.863753553	0		0	159.2	1.452874779	2.316628333
T68	23-Apr-18	11:41:00	436	3	[0.0, 0.5, 1.0, 0.5]	[0.7, 1.0]	[2, 1]	0.5	0.7	A	9050		0.771822761	0.771077505	0		0	159.2	1.121262036	1.892339541
T68	23-Apr-18	11:41:05	437	3	[0.9, 1.0]	[0.0, 0.5, 1.0, 0.5]	[1, 2]	0.9	0.5		9050				1	noCenter		159.2
T68	23-Apr-18	11:41:10	438	3	[0.9, 1.0]	[0.0, 0.5, 1.0, 0.5]	[1, 2]	0.9	0.5	B	9050		0.474584172	0.473856877	0		0	159.2	1.605080085	2.078936962
T68	23-Apr-18	11:41:15	439	3	[0.0, 0.5, 1.0, 0.5]	[0.9, 1.0]	[2, 1]	0.5	0.9		9050				1	noCenter		159.2
T68	23-Apr-18	11:41:21	440	3	[0.0, 0.5, 1.0, 0.5]	[0.9, 1.0]	[2, 1]	0.5	0.9		9050				1	noCenter		159.2
T68	23-Apr-18	11:41:27	441	3	[0.0, 0.5, 1.0, 0.5]	[0.9, 1.0]	[2, 1]	0.5	0.9	B	9050		1.502162925	1.501110899	0		0.9	159.2	4.269035718	5.770146617
T68	23-Apr-18	11:41:35	442	3	[0.4, 1.0]	[0.0, 0.5, 1.0, 0.5]	[1, 2]	0.4	0.5	B	9050		1.87384074	1.873037038	0		1	160.1	1.937528177	3.810565215
T68	23-Apr-18	11:41:41	443	3	[0.0, 0.5, 1.0, 0.5]	[1.0, 1.0]	[2, 1]	0.5	1		9050				1	noChoice error		161.1	5.570173645
T68	23-Apr-18	11:41:53	444	3	[0.0, 0.5, 1.0, 0.5]	[1.0, 1.0]	[2, 1]	0.5	1	B	9050		1.557463552	1.556731981	0		1	161.1	1.271648961	2.828380942
T68	23-Apr-18	11:41:58	445	3	[0.0, 0.5, 1.0, 0.5]	[0.3, 1.0]	[2, 1]	0.5	0.3	A	9050		1.635755074	1.634941393	0		0	162.1	4.088913244	5.723854637
T68	23-Apr-18	11:42:07	446	3	[0.3, 1.0]	[0.0, 0.5, 1.0, 0.5]	[1, 2]	0.3	0.5	B	9050		1.679202308	1.678584492	0		1	162.1	1.545971923	3.224556415
T68	23-Apr-18	11:42:13	447	3	[0.6, 1.0]	[0.0, 0.5, 1.0, 0.5]	[1, 2]	0.6	0.5	B	9050		1.216108879	1.215262412	0		1	163.1	1.694855792	2.910118204
T68	23-Apr-18	11:42:19	448	3	[0.0, 0.5, 1.0, 0.5]	[0.5, 1.0]	[2, 1]	0.5	0.5	A	9050		1.866042636	1.865331307	0		0	164.1	2.907020003	4.77235131
T68	23-Apr-18	11:42:27	449	3	[0.0, 0.5, 1.0, 0.5]	[0.2, 1.0]	[2, 1]	0.5	0.2	A	9050		1.464663769	1.464016018	0		0	164.1	1.364133991	2.82815001
T68	23-Apr-18	11:42:32	450	3	[0.0, 0.5, 1.0, 0.5]	[0.0, 1.0]	[2, 1]	0.5	0	A	9050		1.332494849	1.331603906	0		0	164.1	1.696998617	3.028602523
T68	23-Apr-18	11:42:38	451	3	[0.7, 1.0]	[0.0, 0.5, 1.0, 0.5]	[1, 2]	0.7	0.5		9050				1	noChoice error		164.1	1.392846879
T68	23-Apr-18	11:42:45	452	3	[0.7, 1.0]	[0.0, 0.5, 1.0, 0.5]	[1, 2]	0.7	0.5	B	9050		1.622964266	1.622281447	0		0	164.1	1.334643631	2.956925078
T68	23-Apr-18	11:42:51	453	3	[0.0, 1.0]	[0.0, 0.5, 1.0, 0.5]	[1, 2]	0	0.5		9050				1	noChoice error		164.1	1.395179012
T68	23-Apr-18	11:42:59	454	3	[0.0, 1.0]	[0.0, 0.5, 1.0, 0.5]	[1, 2]	0	0.5	B	9050		1.364709927	1.363867737	0		1	164.1	1.513957556	2.877825293
T68	23-Apr-18	11:43:04	455	3	[0.0, 0.5, 1.0, 0.5]	[0.1, 1.0]	[2, 1]	0.5	0.1	A	9050		1.45711741	1.456422617	0		1	165.1	3.823233714	5.279656331
T68	23-Apr-18	11:43:13	457	3	[0.8, 1.0]	[0.0, 0.5, 0.91, 0.5]	[1, 2]	0.8	0.455		9050				1	noChoice error		166.1	2.708896486
T68	23-Apr-18	11:43:22	458	3	[0.8, 1.0]	[0.0, 0.5, 0.91, 0.5]	[1, 2]	0.8	0.455		9050				1	noChoice error		166.1	1.248829128
T68	23-Apr-18	11:43:29	459	3	[0.8, 1.0]	[0.0, 0.5, 0.91, 0.5]	[1, 2]	0.8	0.455		9050				1	noCenter		166.1
T68	23-Apr-18	11:43:35	460	3	[0.8, 1.0]	[0.0, 0.5, 0.91, 0.5]	[1, 2]	0.8	0.455		9050				1	noCenter		166.1
T68	23-Apr-18	11:43:41	461	3	[0.8, 1.0]	[0.0, 0.5, 0.91, 0.5]	[1, 2]	0.8	0.455		9050				1	noCenter		166.1
T68	23-Apr-18	11:43:47	462	3	[0.8, 1.0]	[0.0, 0.5, 0.91, 0.5]	[1, 2]	0.8	0.455		9050				1	noCenter		166.1
T68	23-Apr-18	11:43:53	463	3	[0.8, 1.0]	[0.0, 0.5, 0.91, 0.5]	[1, 2]	0.8	0.455	A	9050		0.836449068	0.835124485	0		0.8	166.1	2.182259282	3.017383767
T68	23-Apr-18	11:43:59	464	3	[0.0, 0.5, 0.91, 0.5]	[0.6, 1.0]	[2, 1]	0.455	0.6	A	9050		0.908278758	0.907046263	0		0	166.9	3.215714838	4.122761101
T68	23-Apr-18	11:44:05	465	3	[0.0, 0.5, 0.91, 0.5]	[0.3, 1.0]	[2, 1]	0.455	0.3		9050				1	noCenter		166.9
T68	23-Apr-18	11:44:11	466	3	[0.0, 0.5, 0.91, 0.5]	[0.3, 1.0]	[2, 1]	0.455	0.3		9050				1	noCenter		166.9
T68	23-Apr-18	11:44:17	467	3	[0.0, 0.5, 0.91, 0.5]	[0.3, 1.0]	[2, 1]	0.455	0.3	A	9050		0.782118358	0.780777809	0		0.91	166.9	1.153971766	1.934749575
T68	23-Apr-18	11:44:22	468	3	[0.91, 0.5, 1.0, 0.5]	[0.7, 1.0]	[2, 1]	0.955	0.7	A	9050		0.885869756	0.884921507	0		0.91	167.81	5.455334353	6.34025586
T68	23-Apr-18	11:44:31	469	3	[0.91, 0.5, 1.0, 0.5]	[1.0, 1.0]	[2, 1]	0.955	1	A	9050		0.88756155	0.886766401	0		1	168.72	1.945699195	2.832465596
T68	23-Apr-18	11:44:37	470	3	[0.1, 1.0]	[0.0, 0.5, 0.91, 0.5]	[1, 2]	0.1	0.455		9050				1	noChoice error		169.72	4.515458902
T68	23-Apr-18	11:44:47	471	3	[0.1, 1.0]	[0.0, 0.5, 0.91, 0.5]	[1, 2]	0.1	0.455	B	9050		0.962874898	0.961832566	0		0.91	169.72	1.21245641	2.174288976
T68	23-Apr-18	11:44:52	472	3	[0.6, 1.0]	[0.0, 0.5, 0.91, 0.5]	[1, 2]	0.6	0.455	B	9050		1.471376777	1.47039232	0		0.91	170.63	1.364994999	2.835387319
T68	23-Apr-18	11:44:58	473	3	[0.9, 1.0]	[0.0, 0.5, 0.91, 0.5]	[1, 2]	0.9	0.455	B	9050		1.801237	1.800352899	1	hold error	0.91	171.54	2.364580746	4.164933645
T68	23-Apr-18	11:45:03	474	3	[0.9, 1.0]	[0.0, 0.5, 0.91, 0.5]	[1, 2]	0.9	0.455		9050				1	noChoice error		172.45	2.301665335
T68	23-Apr-18	11:45:11	475	3	[0.9, 1.0]	[0.0, 0.5, 0.91, 0.5]	[1, 2]	0.9	0.455	B	9050		1.879592384	1.878523823	0		0	172.45	1.364388302	3.242912125
T68	23-Apr-18	11:45:17	476	3	[0.91, 0.5, 1.0, 0.5]	[0.8, 1.0]	[2, 1]	0.955	0.8	A	9050		1.657549966	1.656729728	0		0.91	172.45	2.2137311	3.870460828
T68	23-Apr-18	11:45:24	477	3	[0.0, 1.0]	[0.0, 0.5, 0.91, 0.5]	[1, 2]	0	0.455		9050				1	noCenter		173.36
T68	23-Apr-18	11:45:29	478	3	[0.0, 1.0]	[0.0, 0.5, 0.91, 0.5]	[1, 2]	0	0.455		9050				1	noChoice error		173.36	2.668680881
T68	23-Apr-18	11:45:38	479	3	[0.0, 1.0]	[0.0, 0.5, 0.91, 0.5]	[1, 2]	0	0.455		9050				1	noChoice error		173.36	1.521112186
T68	23-Apr-18	11:45:46	480	3	[0.0, 1.0]	[0.0, 0.5, 0.91, 0.5]	[1, 2]	0	0.455		9050				1	noChoice error		173.36	1.636968437
T68	23-Apr-18	11:45:53	481	3	[0.0, 1.0]	[0.0, 0.5, 0.91, 0.5]	[1, 2]	0	0.455		9050				1	noChoice error		173.36	1.273525502
T68	23-Apr-18	11:46:00	482	3	[0.0, 1.0]	[0.0, 0.5, 0.91, 0.5]	[1, 2]	0	0.455		9050				1	noChoice error		173.36	1.1793846
T68	23-Apr-18	11:46:08	483	3	[0.0, 1.0]	[0.0, 0.5, 0.91, 0.5]	[1, 2]	0	0.455		9050				1	noChoice error		173.36	1.120977504
T68	23-Apr-18	11:46:15	484	3	[0.0, 1.0]	[0.0, 0.5, 0.91, 0.5]	[1, 2]	0	0.455		9050				1	noChoice error		173.36	1.457627141
T68	23-Apr-18	11:46:22	485	3	[0.0, 1.0]	[0.0, 0.5, 0.91, 0.5]	[1, 2]	0	0.455		9050				1	noChoice error		173.36	1.393850723
T68	23-Apr-18	11:46:30	486	3	[0.0, 1.0]	[0.0, 0.5, 0.91, 0.5]	[1, 2]	0	0.455	B	9050		1.520508086	1.51970866	0		0	173.36	1.423361611	2.943070271
T68	23-Apr-18	11:46:35	487	3	[0.7, 1.0]	[0.0, 0.5, 0.91, 0.5]	[1, 2]	0.7	0.455		9050				1	noChoice error		173.36	2.02922376
T68	23-Apr-18	11:46:44	488	3	[0.7, 1.0]	[0.0, 0.5, 0.91, 0.5]	[1, 2]	0.7	0.455	A	9050		1.161238186	1.160334983	0		0.7	173.36	1.483907256	2.644242239
T68	23-Apr-18	11:46:49	489	3	[0.5, 1.0]	[0.0, 0.5, 0.91, 0.5]	[1, 2]	0.5	0.455		9050				1	noChoice error		174.06	1.573250464
T68	23-Apr-18	11:46:56	490	3	[0.5, 1.0]	[0.0, 0.5, 0.91, 0.5]	[1, 2]	0.5	0.455	B	9050		1.480317284	1.479520139	1	hold error	0.91	174.06	1.242108423	2.721628562
T68	23-Apr-18	11:47:00	491	3	[0.5, 1.0]	[0.0, 0.5, 0.91, 0.5]	[1, 2]	0.5	0.455	A	9050		1.478040176	1.477200836	0		0.5	174.97	1.544247057	3.021447893
T68	23-Apr-18	11:47:06	492	3	[0.0, 0.5, 0.91, 0.5]	[0.7, 1.0]	[2, 1]	0.455	0.7	A	9050		1.253927634	1.253109106	0		0	175.47	1.153488803	2.40659791
T68	23-Apr-18	11:47:11	493	3	[0.0, 0.5, 0.91, 0.5]	[0.1, 1.0]	[2, 1]	0.455	0.1	A	9050		1.165524121	1.164756912	0		0	175.47	1.819463813	2.984220725
T68	23-Apr-18	11:47:17	494	3	[0.0, 0.5, 0.91, 0.5]	[1.0, 1.0]	[2, 1]	0.455	1	B	9050		1.417523041	1.416760964	0		1	175.47	2.121466168	3.538227133
T68	23-Apr-18	11:47:23	495	3	[0.3, 1.0]	[0.0, 0.5, 0.91, 0.5]	[1, 2]	0.3	0.455	B	9050		0.94046276	0.939779941	1	hold error	0	176.47	1.847893025	2.787672966
T68	23-Apr-18	11:47:28	496	3	[0.3, 1.0]	[0.0, 0.5, 0.91, 0.5]	[1, 2]	0.3	0.455	B	9050		1.463570974	1.462873615	0		0	176.47	1.755036222	3.217909837
T68	23-Apr-18	11:47:33	497	3	[0.0, 0.5, 0.91, 0.5]	[0.9, 1.0]	[2, 1]	0.455	0.9	B	9050		1.454223912	1.453498327	0		0.9	176.47	1.575903336	3.029401664
T68	23-Apr-18	11:47:39	498	3	[0.0, 0.5, 0.91, 0.5]	[0.4, 1.0]	[2, 1]	0.455	0.4	A	9050		1.926434896	1.925694772	0		0	177.37	2.33221941	4.257914182
T68	23-Apr-18	11:47:46	499	3	[0.4, 1.0]	[0.0, 0.5, 0.91, 0.5]	[1, 2]	0.4	0.455		9050				1	noChoice error		177.37	4.663450118
T68	23-Apr-18	11:47:57	500	3	[0.4, 1.0]	[0.0, 0.5, 0.91, 0.5]	[1, 2]	0.4	0.455	B	9050		1.796368316	1.795533538	0		0	177.37	1.426274781	3.221808319
T68	23-Apr-18	11:48:03	501	3	[0.2, 1.0]	[0.0, 0.5, 0.91, 0.5]	[1, 2]	0.2	0.455	B	9050		1.312110355	1.311421264	0		0	177.37	1.666708831	2.978130095
T68	23-Apr-18	11:48:08	502	3	[0.8, 1.0]	[0.91, 0.5, 1.0, 0.5]	[1, 2]	0.8	0.955	B	9050		1.601461033	1.600668165	0		1	177.37	1.376020741	2.976688906
T68	23-Apr-18	11:48:14	503	3	[1.0, 1.0]	[0.91, 0.5, 1.0, 0.5]	[1, 2]	1	0.955	B	9050		1.563251404	1.562438293	0		1	178.37	2.666601633	4.229039926
T68	23-Apr-18	11:48:21	504	3	[0.9, 1.0]	[0.91, 0.5, 1.0, 0.5]	[1, 2]	0.9	0.955	B	9050		1.199871761	1.199058651	0		0.91	179.37	3.054225478	4.253284129
T68	23-Apr-18	11:48:28	505	3	[0.7, 1.0]	[0.91, 0.5, 1.0, 0.5]	[1, 2]	0.7	0.955	B	9050		0.955353057	0.954521985	0		1	180.28	2.272174119	3.226696104
T68	23-Apr-18	11:48:34	506	3	[0.0, 0.5, 0.91, 0.5]	[0.5, 1.0]	[2, 1]	0.455	0.5	A	9050		1.777567848	1.776835991	0		0	181.28	1.784817386	3.561653378
T68	23-Apr-18	11:48:41	507	3	[0.91, 0.5, 1.0, 0.5]	[0.9, 1.0]	[2, 1]	0.955	0.9		9050				1	noCenter		181.28
T68	23-Apr-18	11:48:46	508	3	[0.91, 0.5, 1.0, 0.5]	[0.9, 1.0]	[2, 1]	0.955	0.9	A	9050		0.981065249	0.980355915	0		1	181.28	1.33282126	2.313177176
T68	23-Apr-18	11:48:51	509	3	[0.0, 0.5, 0.91, 0.5]	[0.8, 1.0]	[2, 1]	0.455	0.8		9050				1	noCenter		182.28
T68	23-Apr-18	11:48:57	510	3	[0.0, 0.5, 0.91, 0.5]	[0.8, 1.0]	[2, 1]	0.455	0.8		9050				1	noCenter		182.28
T68	23-Apr-18	11:49:03	511	3	[0.0, 0.5, 0.91, 0.5]	[0.8, 1.0]	[2, 1]	0.455	0.8	A	9050		0.914983212	0.913441096	0		0	182.28	5.872897593	6.786338689
T68	23-Apr-18	11:49:13	512	3	[0.0, 0.5, 0.91, 0.5]	[0.0, 1.0]	[2, 1]	0.455	0	A	9050		0.947315752	0.946500076	0		0	182.28	1.696964975	2.643465051
T68	23-Apr-18	11:49:18	513	3	[1.0, 1.0]	[0.0, 0.5, 0.91, 0.5]	[1, 2]	1	0.455	A	9050		1.106732423	1.105970345	0		1	182.28	1.486445517	2.592415862
T68	23-Apr-18	11:49:23	514	3	[0.4, 1.0]	[0.0, 0.5, 0.91, 0.5]	[1, 2]	0.4	0.455		9050				1	noChoice error		183.28	2.392120725
T68	23-Apr-18	11:49:32	515	3	[0.4, 1.0]	[0.0, 0.5, 0.91, 0.5]	[1, 2]	0.4	0.455	B	9050		1.767810239	1.767035902	1	hold error	0.91	183.28	1.302244092	3.069279994
T68	23-Apr-18	11:49:36	516	3	[0.4, 1.0]	[0.0, 0.5, 0.91, 0.5]	[1, 2]	0.4	0.455		9050				1	noChoice error		184.19	2.422859261
T68	23-Apr-18	11:49:45	517	3	[0.4, 1.0]	[0.0, 0.5, 0.91, 0.5]	[1, 2]	0.4	0.455	B	9050		1.34591288	1.345137403	0		0	184.19	1.242545769	2.587683173
T68	23-Apr-18	11:49:50	518	3	[1.0, 1.0]	[0.0, 0.5, 0.91, 0.5]	[1, 2]	1	0.455	A	9050		1.59428559	1.5935295	0		1	184.19	2.754362811	4.347892312
T68	23-Apr-18	11:49:57	519	3	[0.0, 0.5, 0.91, 0.5]	[0.7, 1.0]	[2, 1]	0.455	0.7		9050				1	noChoice error		185.19	4.179627222
T68	23-Apr-18	11:50:07	520	3	[0.0, 0.5, 0.91, 0.5]	[0.7, 1.0]	[2, 1]	0.455	0.7		9050				1	noChoice error		185.19	4.603765195
T68	23-Apr-18	11:50:18	521	3	[0.0, 0.5, 0.91, 0.5]	[0.7, 1.0]	[2, 1]	0.455	0.7	B	9050		0.945438357	0.944457607	1	hold error	0.7	185.19	1.333523181	2.277980787
T68	23-Apr-18	11:50:22	522	3	[0.0, 0.5, 0.91, 0.5]	[0.7, 1.0]	[2, 1]	0.455	0.7		9050				1	noCenter		185.89
T68	23-Apr-18	11:50:28	523	3	[0.0, 0.5, 0.91, 0.5]	[0.7, 1.0]	[2, 1]	0.455	0.7		9050				1	noCenter		185.89
T68	23-Apr-18	11:50:34	524	3	[0.0, 0.5, 0.91, 0.5]	[0.7, 1.0]	[2, 1]	0.455	0.7		9050				1	noCenter		185.89
T68	23-Apr-18	11:50:40	525	3	[0.0, 0.5, 0.91, 0.5]	[0.7, 1.0]	[2, 1]	0.455	0.7		9050				1	noChoice error		185.89	2.998745522
T68	23-Apr-18	11:50:49	526	3	[0.0, 0.5, 0.91, 0.5]	[0.7, 1.0]	[2, 1]	0.455	0.7		9050				1	noChoice error		185.89	1.395307593
T68	23-Apr-18	11:50:56	527	3	[0.0, 0.5, 0.91, 0.5]	[0.7, 1.0]	[2, 1]	0.455	0.7		9050				1	noChoice error		185.89	1.545564513
T68	23-Apr-18	11:51:03	528	3	[0.0, 0.5, 0.91, 0.5]	[0.7, 1.0]	[2, 1]	0.455	0.7		9050				1	noChoice error		185.89	1.453805922
T68	23-Apr-18	11:51:11	529	3	[0.0, 0.5, 0.91, 0.5]	[0.7, 1.0]	[2, 1]	0.455	0.7		9050				1	noCenter		185.89
T68	23-Apr-18	11:51:17	530	3	[0.0, 0.5, 0.91, 0.5]	[0.7, 1.0]	[2, 1]	0.455	0.7		9050				1	noCenter		185.89
T68	23-Apr-18	11:51:23	531	3	[0.0, 0.5, 0.91, 0.5]	[0.7, 1.0]	[2, 1]	0.455	0.7		9050				1	noCenter		185.89
T68	23-Apr-18	11:51:29	532	3	[0.0, 0.5, 0.91, 0.5]	[0.7, 1.0]	[2, 1]	0.455	0.7		9050				1	noCenter		185.89
T68	23-Apr-18	11:51:34	533	3	[0.0, 0.5, 0.91, 0.5]	[0.7, 1.0]	[2, 1]	0.455	0.7	B	9050		1.472290528	1.471564088	0		0.7	185.89	2.814087648	4.285651737
T68	23-Apr-18	11:51:41	534	3	[0.91, 0.5, 1.0, 0.5]	[1.0, 1.0]	[2, 1]	0.955	1	B	9050		1.374186997	1.373434328	0		1	186.59	1.776127483	3.149561811
T68	23-Apr-18	11:51:47	535	3	[0.7, 1.0]	[0.91, 0.5, 1.0, 0.5]	[1, 2]	0.7	0.955	B	9050		0.976489365	0.975718735	0		1	187.59	1.455030434	2.430749169
T68	23-Apr-18	11:51:52	536	3	[0.0, 0.5, 0.91, 0.5]	[0.3, 1.0]	[2, 1]	0.455	0.3	A	9050		0.98763485	0.986788097	0		0	188.59	1.848942199	2.835730296
T68	23-Apr-18	11:51:58	537	3	[0.1, 1.0]	[0.0, 0.5, 0.91, 0.5]	[1, 2]	0.1	0.455	B	9050		0.95624286	0.955494183	1	hold error	0	188.59	1.606142089	2.561636272
T68	23-Apr-18	11:52:02	538	3	[0.1, 1.0]	[0.0, 0.5, 0.91, 0.5]	[1, 2]	0.1	0.455	B	9050		0.980419208	0.979488636	1	hold error	0	188.59	1.907998187	2.887486823
T68	23-Apr-18	11:52:06	539	3	[0.1, 1.0]	[0.0, 0.5, 0.91, 0.5]	[1, 2]	0.1	0.455	B	9050		1.420746972	1.419935288	0		0	188.59	1.605228908	3.025164195
T68	23-Apr-18	11:52:12	540	3	[0.91, 0.5, 1.0, 0.5]	[0.7, 1.0]	[2, 1]	0.955	0.7	A	9050		1.022783055	1.021659754	0		1	188.59	1.244327655	2.26598741
T68	23-Apr-18	11:52:17	541	3	[0.0, 0.5, 0.91, 0.5]	[1.0, 1.0]	[2, 1]	0.455	1	B	9050		0.856586664	0.855655522	0		1	189.59	2.181718159	3.03737368
T68	23-Apr-18	11:52:23	542	3	[0.7, 1.0]	[0.0, 0.5, 0.91, 0.5]	[1, 2]	0.7	0.455	B	9050		0.915637235	0.914645936	0		0.91	190.59	1.545157102	2.459803038
T68	23-Apr-18	11:52:28	543	3	[0.0, 0.5, 0.91, 0.5]	[0.6, 1.0]	[2, 1]	0.455	0.6	A	9050		0.892586469	0.8912023	0		0.91	191.5	2.182242176	3.073444476
T68	23-Apr-18	11:52:34	544	3	[0.9, 1.0]	[0.0, 0.5, 0.91, 0.5]	[1, 2]	0.9	0.455	A	9050		0.815498932	0.814551824	0		0.9	192.41	2.211361334	3.025913158
T68	23-Apr-18	11:52:40	545	3	[0.91, 0.5, 1.0, 0.5]	[0.9, 1.0]	[2, 1]	0.955	0.9	B	9050		1.752732915	1.751506977	0		0.9	193.31	4.087650813	5.83915779
T68	23-Apr-18	11:52:48	546	3	[0.0, 0.5, 0.91, 0.5]	[0.4, 1.0]	[2, 1]	0.455	0.4	A	9050		0.90478455	0.904094319	0		0	194.21	1.364573618	2.268667937
T68	23-Apr-18	11:52:53	547	3	[0.0, 1.0]	[0.0, 0.5, 0.91, 0.5]	[1, 2]	0	0.455	A	9050		0.985221178	0.984381838	0		0	194.21	1.967785746	2.952167584
T68	23-Apr-18	11:52:59	548	3	[0.0, 0.5, 0.91, 0.5]	[0.5, 1.0]	[2, 1]	0.455	0.5	A	9050		0.775856097	0.775064939	0		0.91	194.21	3.481979397	4.257044336
T68	23-Apr-18	11:53:06	549	3	[0.5, 1.0]	[0.0, 0.5, 0.91, 0.5]	[1, 2]	0.5	0.455	B	9050		1.19949001	1.198656087	1	hold error	0	195.12	4.325995068	5.524651155
T68	23-Apr-18	11:53:13	550	3	[0.5, 1.0]	[0.0, 0.5, 0.91, 0.5]	[1, 2]	0.5	0.455	B	9050		0.916081139	0.915015998	1	hold error	0	195.12	6.090043958	7.005059957
T68	23-Apr-18	11:53:21	551	3	[0.5, 1.0]	[0.0, 0.5, 0.91, 0.5]	[1, 2]	0.5	0.455	B	9050		1.877989827	1.877090046	1	hold error	0.91	195.12	4.026140099	5.903230145
T68	23-Apr-18	11:53:29	552	3	[0.5, 1.0]	[0.0, 0.5, 0.91, 0.5]	[1, 2]	0.5	0.455	A	9050		1.764570912	1.763760082	0		0.5	196.03	3.058516545	4.822276627
T68	23-Apr-18	11:53:36	553	3	[0.6, 1.0]	[0.0, 0.5, 0.91, 0.5]	[1, 2]	0.6	0.455	A	9050		0.943965806	0.943132453	0		0.6	196.53	2.218928791	3.162061244
T68	23-Apr-18	11:53:42	554	3	[0.91, 0.5, 1.0, 0.5]	[0.8, 1.0]	[2, 1]	0.955	0.8	A	9050		0.945848618	0.944827669	0		1	197.13	4.51497651	5.459804179
T68	23-Apr-18	11:53:50	555	3	[0.9, 1.0]	[0.91, 0.5, 1.0, 0.5]	[1, 2]	0.9	0.955	A	9050		1.006458981	1.005266401	0		0.9	198.13	3.302018861	4.307285262
T68	23-Apr-18	11:53:57	556	3	[0.0, 0.5, 0.91, 0.5]	[0.9, 1.0]	[2, 1]	0.455	0.9	B	9050		1.575602584	1.574590188	0		0.9	199.03	5.850122521	7.424712708
T68	23-Apr-18	11:54:08	557	3	[0.0, 0.5, 0.91, 0.5]	[0.1, 1.0]	[2, 1]	0.455	0.1	A	9050		1.256503243	1.255535893	0		0.91	199.93	3.158149933	4.413685826
T68	23-Apr-18	11:54:15	558	3	[1.0, 1.0]	[0.91, 0.5, 1.0, 0.5]	[1, 2]	1	0.955		9050				1	noCenter		200.84
T68	23-Apr-18	11:54:21	559	3	[1.0, 1.0]	[0.91, 0.5, 1.0, 0.5]	[1, 2]	1	0.955		9050				1	noCenter		200.84
T68	23-Apr-18	11:54:26	560	3	[1.0, 1.0]	[0.91, 0.5, 1.0, 0.5]	[1, 2]	1	0.955	B	9050		1.870237339	1.869297073	0		0.91	200.84	4.182081378	6.051378451
T68	23-Apr-18	11:54:35	561	3	[0.8, 1.0]	[0.91, 0.5, 1.0, 0.5]	[1, 2]	0.8	0.955	B	9050		1.630078126	1.62881484	0		1	201.75	2.156452151	3.785266992
T68	23-Apr-18	11:54:42	562	3	[0.2, 1.0]	[0.0, 0.5, 0.91, 0.5]	[1, 2]	0.2	0.455		9050				1	noChoice error		202.75	2.273782663
T68	23-Apr-18	11:54:50	563	3	[0.2, 1.0]	[0.0, 0.5, 0.91, 0.5]	[1, 2]	0.2	0.455		9050				1	noChoice error		202.75	1.216432439
T68	23-Apr-18	11:54:58	564	3	[0.2, 1.0]	[0.0, 0.5, 0.91, 0.5]	[1, 2]	0.2	0.455	B	9050		1.163594552	1.162295343	1	hold error	0.91	202.75	1.367264124	2.529559467
T68	23-Apr-18	11:55:01	565	3	[0.2, 1.0]	[0.0, 0.5, 0.91, 0.5]	[1, 2]	0.2	0.455		9050				1	noCenter		203.66
T68	23-Apr-18	11:55:07	566	3	[0.2, 1.0]	[0.0, 0.5, 0.91, 0.5]	[1, 2]	0.2	0.455		9050				1	noChoice error		203.66	4.150222962
T68	23-Apr-18	11:55:17	567	3	[0.2, 1.0]	[0.0, 0.5, 0.91, 0.5]	[1, 2]	0.2	0.455		9050				1	noChoice error		203.66	1.633341086
T68	23-Apr-18	11:55:25	568	3	[0.2, 1.0]	[0.0, 0.5, 0.91, 0.5]	[1, 2]	0.2	0.455		9050				1	noChoice error		203.66	1.181254298
T68	23-Apr-18	11:55:32	569	3	[0.2, 1.0]	[0.0, 0.5, 0.91, 0.5]	[1, 2]	0.2	0.455		9050				1	noChoice error		203.66	1.514566534
T68	23-Apr-18	11:55:39	570	3	[0.2, 1.0]	[0.0, 0.5, 0.91, 0.5]	[1, 2]	0.2	0.455	B	9050		1.483837721	1.483094746	1	hold error	0.91	203.66	1.542393895	3.025488641
T68	23-Apr-18	11:55:44	571	3	[0.2, 1.0]	[0.0, 0.5, 0.91, 0.5]	[1, 2]	0.2	0.455		9050				1	noCenter		204.57
T68	23-Apr-18	11:55:50	572	3	[0.2, 1.0]	[0.0, 0.5, 0.91, 0.5]	[1, 2]	0.2	0.455		9050				1	noChoice error		204.57	1.975438164
T68	23-Apr-18	11:55:58	573	3	[0.2, 1.0]	[0.0, 0.5, 0.91, 0.5]	[1, 2]	0.2	0.455		9050				1	noChoice error		204.57	1.57406614
T68	23-Apr-18	11:56:05	574	3	[0.2, 1.0]	[0.0, 0.5, 0.91, 0.5]	[1, 2]	0.2	0.455		9050				1	noChoice error		204.57	1.306890681
T68	23-Apr-18	11:56:13	575	3	[0.2, 1.0]	[0.0, 0.5, 0.91, 0.5]	[1, 2]	0.2	0.455		9050				1	noChoice error		204.57	1.51364594
T68	23-Apr-18	11:56:20	576	3	[0.2, 1.0]	[0.0, 0.5, 0.91, 0.5]	[1, 2]	0.2	0.455		9050				1	noChoice error		204.57	1.280649625
T68	23-Apr-18	11:56:27	577	3	[0.2, 1.0]	[0.0, 0.5, 0.91, 0.5]	[1, 2]	0.2	0.455		9050				1	noChoice error		204.57	1.21303089
T68	23-Apr-18	11:56:35	578	3	[0.2, 1.0]	[0.0, 0.5, 0.91, 0.5]	[1, 2]	0.2	0.455		9050				1	noChoice error		204.57	1.319085625
T68	23-Apr-18	11:56:42	579	3	[0.2, 1.0]	[0.0, 0.5, 0.91, 0.5]	[1, 2]	0.2	0.455		9050				1	noChoice error		204.57	1.54141286
T68	23-Apr-18	11:56:49	580	3	[0.2, 1.0]	[0.0, 0.5, 0.91, 0.5]	[1, 2]	0.2	0.455		9050				1	noChoice error		204.57	1.575056014
T68	23-Apr-18	11:56:57	581	3	[0.2, 1.0]	[0.0, 0.5, 0.91, 0.5]	[1, 2]	0.2	0.455		9050				1	noChoice error		204.57	1.423413784
T68	23-Apr-18	11:57:04	582	3	[0.2, 1.0]	[0.0, 0.5, 0.91, 0.5]	[1, 2]	0.2	0.455		9050				1	noChoice error		204.57	1.212945929
T68	23-Apr-18	11:57:12	583	3	[0.2, 1.0]	[0.0, 0.5, 0.91, 0.5]	[1, 2]	0.2	0.455		9050				1	noChoice error		204.57	1.244115825
T68	23-Apr-18	11:57:19	584	3	[0.2, 1.0]	[0.0, 0.5, 0.91, 0.5]	[1, 2]	0.2	0.455		9050				1	noChoice error		204.57	1.21088949
T68	23-Apr-18	11:57:26	585	3	[0.2, 1.0]	[0.0, 0.5, 0.91, 0.5]	[1, 2]	0.2	0.455		9050				1	noChoice error		204.57	1.150822816
T68	23-Apr-18	11:57:33	586	3	[0.2, 1.0]	[0.0, 0.5, 0.91, 0.5]	[1, 2]	0.2	0.455		9050				1	noChoice error		204.57	1.425169441
T68	23-Apr-18	11:57:41	587	3	[0.2, 1.0]	[0.0, 0.5, 0.91, 0.5]	[1, 2]	0.2	0.455	B	9050		1.761901218	1.761176775	1	hold error	0.91	204.57	1.27213563	3.033312405
T68	23-Apr-18	11:57:45	588	3	[0.2, 1.0]	[0.0, 0.5, 0.91, 0.5]	[1, 2]	0.2	0.455		9050				1	noChoice error		205.48	2.208826208
T68	23-Apr-18	11:57:54	589	3	[0.2, 1.0]	[0.0, 0.5, 0.91, 0.5]	[1, 2]	0.2	0.455		9050				1	noChoice error		205.48	1.246048815
T68	23-Apr-18	11:58:01	590	3	[0.2, 1.0]	[0.0, 0.5, 0.91, 0.5]	[1, 2]	0.2	0.455		9050				1	noChoice error		205.48	1.5451782
T68	23-Apr-18	11:58:08	591	3	[0.2, 1.0]	[0.0, 0.5, 0.91, 0.5]	[1, 2]	0.2	0.455		9050				1	noChoice error		205.48	1.276445514
T68	23-Apr-18	11:58:16	592	3	[0.2, 1.0]	[0.0, 0.5, 0.91, 0.5]	[1, 2]	0.2	0.455	B	9050		1.565697577	1.564929513	1	hold error	0	205.48	5.039449792	6.604379304
T68	23-Apr-18	11:58:24	593	3	[0.2, 1.0]	[0.0, 0.5, 0.91, 0.5]	[1, 2]	0.2	0.455	B	9050		1.500344831	1.499564792	1	hold error	0	205.48	2.729719752	4.229284544
T68	23-Apr-18	11:58:30	594	3	[0.2, 1.0]	[0.0, 0.5, 0.91, 0.5]	[1, 2]	0.2	0.455	A	9050		1.895844613	1.89516436	0		0.2	205.48	2.424682202	4.319846562
T68	23-Apr-18	11:58:37	595	3	[0.8, 1.0]	[0.0, 0.5, 0.91, 0.5]	[1, 2]	0.8	0.455	A	9050		1.155697802	1.155025247	0		0.8	205.68	2.816270102	3.97129535
T68	23-Apr-18	11:58:43	596	3	[0.0, 0.5, 0.91, 0.5]	[0.0, 1.0]	[2, 1]	0.455	0	A	9050		0.920068288	0.919252041	0		0	206.48	5.507869492	6.427121533
T68	23-Apr-18	11:58:52	597	3	[0.3, 1.0]	[0.0, 0.5, 0.91, 0.5]	[1, 2]	0.3	0.455	A	9050		0.928713145	0.927940804	0		0.3	206.48	2.481424304	3.409365108
T68	23-Apr-18	11:58:58	598	3	[0.0, 0.5, 0.91, 0.5]	[0.8, 1.0]	[2, 1]	0.455	0.8		9050				1	noChoice error		206.78	1.333122898
T68	23-Apr-18	11:59:06	599	3	[0.0, 0.5, 0.91, 0.5]	[0.8, 1.0]	[2, 1]	0.455	0.8	A	9050		0.792728992	0.791889367	0		0.91	206.78	1.483735339	2.275624706
T68	23-Apr-18	11:59:11	600	3	[0.0, 0.5, 0.91, 0.5]	[0.2, 1.0]	[2, 1]	0.455	0.2	A	9050		0.957723964	0.956914275	0		0	207.69	4.027020493	4.983934768
T68	23-Apr-18	11:59:18	601	3	[0.0, 0.5, 0.91, 0.5]	[0.9, 1.0]	[2, 1]	0.455	0.9		9050				1	noChoice error		207.69	6.120814711
T68	23-Apr-18	11:59:30	602	3	[0.0, 0.5, 0.91, 0.5]	[0.9, 1.0]	[2, 1]	0.455	0.9		9050				1	noChoice error		207.69	1.606385851
T68	23-Apr-18	11:59:38	603	3	[0.0, 0.5, 0.91, 0.5]	[0.9, 1.0]	[2, 1]	0.455	0.9	B	9050		1.276322951	1.275396085	0		0.9	207.69	1.607656265	2.883052349
T68	23-Apr-18	11:59:44	604	3	[0.0, 0.5, 0.91, 0.5]	[0.2, 1.0]	[2, 1]	0.455	0.2	A	9050		1.132335135	1.13141169	0		0.91	208.59	1.515683563	2.647095253
T68	23-Apr-18	11:59:49	605	3	[0.1, 1.0]	[0.0, 0.5, 0.91, 0.5]	[1, 2]	0.1	0.455	A	9050		1.111544941	1.110886641	0		0.1	209.5	2.149129882	3.260016523
T68	23-Apr-18	11:59:55	606	3	[1.0, 1.0]	[0.0, 0.5, 0.91, 0.5]	[1, 2]	1	0.455	A	9050		0.876355053	0.875685349	0		1	209.6	1.453651967	2.329337316
T68	23-Apr-18	12:00:00	607	3	[0.7, 1.0]	[0.0, 0.5, 0.91, 0.5]	[1, 2]	0.7	0.455	A	9050		0.891239933	0.890092114	0		0.7	210.6	1.422686775	2.312778888
T68	23-Apr-18	12:00:05	608	3	[0.0, 0.5, 0.91, 0.5]	[1.0, 1.0]	[2, 1]	0.455	1	A	9050		0.910700983	0.909872762	0		0.91	211.3	1.967537423	2.877410185
T68	23-Apr-18	12:00:11	609	3	[0.91, 0.5, 1.0, 0.5]	[0.8, 1.0]	[2, 1]	0.955	0.8	A	9050		0.929236306	0.928383282	0		1	212.21	2.909899246	3.838282528
T68	23-Apr-18	12:00:17	610	3	[0.0, 0.5, 0.91, 0.5]	[0.4, 1.0]	[2, 1]	0.455	0.4		9050				1	noChoice error		213.21	6.331046216
T68	23-Apr-18	12:00:30	611	3	[0.0, 0.5, 0.91, 0.5]	[0.4, 1.0]	[2, 1]	0.455	0.4		9050				1	noCenter		213.21
T68	23-Apr-18	12:00:35	612	3	[0.0, 0.5, 0.91, 0.5]	[0.4, 1.0]	[2, 1]	0.455	0.4	A	9050		1.011868218	1.011078771	0		0	213.21	2.723326344	3.734405115
T68	23-Apr-18	12:00:42	613	3	[0.0, 0.5, 0.91, 0.5]	[0.7, 1.0]	[2, 1]	0.455	0.7	A	9050		0.916320624	0.915574798	0		0.91	213.21	1.212405947	2.127980745
T68	23-Apr-18	12:00:47	614	3	[0.5, 1.0]	[0.0, 0.5, 0.91, 0.5]	[1, 2]	0.5	0.455		9050				1	noChoice error		214.12	1.334716047
T68	23-Apr-18	12:00:54	615	3	[0.5, 1.0]	[0.0, 0.5, 0.91, 0.5]	[1, 2]	0.5	0.455	B	9050		1.320767471	1.320095486	0		0	214.12	1.151466006	2.471561492
T68	23-Apr-18	12:00:59	616	3	[0.9, 1.0]	[0.91, 0.5, 1.0, 0.5]	[1, 2]	0.9	0.955	B	9050		1.39357506	1.392913909	0		1	214.12	1.575177467	2.968091376
T68	23-Apr-18	12:01:05	617	3	[0.91, 0.5, 1.0, 0.5]	[1.0, 1.0]	[2, 1]	0.955	1	A	9050		1.053590016	1.052856734	0		1	215.12	5.241461812	6.294318546
T68	23-Apr-18	12:01:14	618	3	[0.6, 1.0]	[0.0, 0.5, 0.91, 0.5]	[1, 2]	0.6	0.455		9050				1	noChoice error		216.12	1.727085411
T68	23-Apr-18	12:01:22	619	3	[0.6, 1.0]	[0.0, 0.5, 0.91, 0.5]	[1, 2]	0.6	0.455	A	9050		1.381133217	1.380198083	0		0.6	216.12	1.332205155	2.712403238
T68	23-Apr-18	12:01:27	620	3	[0.0, 0.5, 0.91, 0.5]	[0.3, 1.0]	[2, 1]	0.455	0.3		9050				1	noChoice error		216.72	1.580598393
T68	23-Apr-18	12:01:35	621	3	[0.0, 0.5, 0.91, 0.5]	[0.3, 1.0]	[2, 1]	0.455	0.3		9050				1	noChoice error		216.72	1.455263362
T68	23-Apr-18	12:01:42	622	3	[0.0, 0.5, 0.91, 0.5]	[0.3, 1.0]	[2, 1]	0.455	0.3		9050				1	noChoice error		216.72	1.396026335
T68	23-Apr-18	12:01:49	623	3	[0.0, 0.5, 0.91, 0.5]	[0.3, 1.0]	[2, 1]	0.455	0.3		9050				1	noChoice error		216.72	1.304891547
T68	23-Apr-18	12:01:57	624	3	[0.0, 0.5, 0.91, 0.5]	[0.3, 1.0]	[2, 1]	0.455	0.3	A	9050		1.461846679	1.461101422	0		0	216.72	1.302597903	2.763699325
T68	23-Apr-18	12:02:02	625	3	[0.9, 1.0]	[0.0, 0.5, 0.91, 0.5]	[1, 2]	0.9	0.455	B	9050		1.777772836	1.777082605	1	hold error	0	216.72	1.974792694	3.751875298
T68	23-Apr-18	12:02:08	626	3	[0.9, 1.0]	[0.0, 0.5, 0.91, 0.5]	[1, 2]	0.9	0.455	B	9050		1.242103607	1.24139969	1	hold error	0.91	216.72	1.605828762	2.847228452
T68	23-Apr-18	12:02:12	627	3	[0.9, 1.0]	[0.0, 0.5, 0.91, 0.5]	[1, 2]	0.9	0.455		9050				1	noChoice error		217.63	2.148767517
T68	23-Apr-18	12:02:20	628	3	[0.9, 1.0]	[0.0, 0.5, 0.91, 0.5]	[1, 2]	0.9	0.455	A	9050		0.826589678	0.825386263	0		0.9	217.63	1.126905626	1.952291889
T68	23-Apr-18	12:02:25	629	3	[0.0, 0.5, 0.91, 0.5]	[0.5, 1.0]	[2, 1]	0.455	0.5	A	9050		0.876707154	0.875867529	0		0	218.53	1.211619066	2.087486595
T68	23-Apr-18	12:02:30	630	3	[0.3, 1.0]	[0.0, 0.5, 0.91, 0.5]	[1, 2]	0.3	0.455	B	9050		1.569243388	1.568408325	0		0.91	218.53	1.271484173	2.839892498
T68	23-Apr-18	12:02:35	631	3	[0.8, 1.0]	[0.91, 0.5, 1.0, 0.5]	[1, 2]	0.8	0.955	B	9050		0.905979982	0.905261525	1	hold error	0.91	219.44	2.334524173	3.239785699
T68	23-Apr-18	12:02:40	632	3	[0.8, 1.0]	[0.91, 0.5, 1.0, 0.5]	[1, 2]	0.8	0.955	B	9050		1.042556861	1.04182529	1	hold error	1	220.35	1.602928421	2.644753712
T68	23-Apr-18	12:02:45	633	3	[0.8, 1.0]	[0.91, 0.5, 1.0, 0.5]	[1, 2]	0.8	0.955	B	9050		0.977634334	0.976919013	0		0.91	221.35	1.665232859	2.642151872
T68	23-Apr-18	12:02:50	634	3	[0.0, 0.5, 0.91, 0.5]	[0.8, 1.0]	[2, 1]	0.455	0.8	B	9050		1.396006123	1.395105201	1	hold error	0.8	222.26	1.697715078	3.092820279
T68	23-Apr-18	12:02:55	635	3	[0.0, 0.5, 0.91, 0.5]	[0.8, 1.0]	[2, 1]	0.455	0.8	B	9050		1.61605853	1.615033589	0		0.8	223.06	1.848284184	3.463317774
T68	23-Apr-18	12:03:01	636	3	[0.0, 0.5, 0.91, 0.5]	[0.0, 1.0]	[2, 1]	0.455	0	A	9050		1.204576511	1.203813579	0		0.91	223.86	2.392909032	3.59672261
T68	23-Apr-18	12:03:08	637	3	[0.0, 1.0]	[0.0, 0.5, 0.91, 0.5]	[1, 2]	0	0.455	B	9050		1.132779324	1.132144117	0		0.91	224.77	2.785105624	3.917249741
T68	23-Apr-18	12:03:14	638	3	[0.7, 1.0]	[0.91, 0.5, 1.0, 0.5]	[1, 2]	0.7	0.955	B	9050		1.074282705	1.073609865	0		1	225.68	1.997315736	3.070925601
T68	23-Apr-18	12:03:20	639	3	[0.2, 1.0]	[0.0, 0.5, 0.91, 0.5]	[1, 2]	0.2	0.455	B	9050		0.748471498	0.747793811	0		0	226.68	1.756965506	2.504759317
T68	23-Apr-18	12:03:25	640	3	[1.0, 1.0]	[0.91, 0.5, 1.0, 0.5]	[1, 2]	1	0.955	A	9050		0.850808791	0.850054127	0		1	226.68	2.182377029	3.032431155
T68	23-Apr-18	12:03:31	641	3	[0.0, 0.5, 0.91, 0.5]	[0.1, 1.0]	[2, 1]	0.455	0.1	A	9050		0.906873491	0.905780411	0		0	227.68	1.272236271	2.178016682
T68	23-Apr-18	12:03:36	642	3	[0.91, 0.5, 1.0, 0.5]	[0.9, 1.0]	[2, 1]	0.955	0.9	A	9050		0.80210599	0.801305994	0		0.91	227.68	1.517561528	2.318867522
T68	23-Apr-18	12:03:41	643	3	[0.91, 0.5, 1.0, 0.5]	[0.7, 1.0]	[2, 1]	0.955	0.7	A	9050		0.697143765	0.696356598	0		1	228.59	1.758162933	2.454519532
T68	23-Apr-18	12:03:46	644	3	[0.0, 0.5, 0.91, 0.5]	[0.6, 1.0]	[2, 1]	0.455	0.6	A	9050		0.864451198	0.863706797	0		0.91	229.59	1.884684557	2.748391354
T68	23-Apr-18	12:03:51	645	3	[0.4, 1.0]	[0.0, 0.5, 0.91, 0.5]	[1, 2]	0.4	0.455	A	9050		0.960662223	0.959897295	0		0.4	230.5	1.636802222	2.596699517
T68	23-Apr-18	12:03:57	646	3	[0.8, 1.0]	[0.0, 0.5, 0.91, 0.5]	[1, 2]	0.8	0.455	A	9050		0.812251623	0.811315634	0		0.8	230.9	4.246220161	5.057535795
T68	23-Apr-18	12:04:05	648	3	[0.0, 0.5, 0.91, 0.5]	[0.1, 1.0]	[2, 1]	0.455	0.1		9050				1	noChoice error		231.7	1.453690171
T68	23-Apr-18	12:04:12	649	3	[0.0, 0.5, 0.91, 0.5]	[0.1, 1.0]	[2, 1]	0.455	0.1		9050				1	noChoice error		231.7	1.458386653
T68	23-Apr-18	12:04:20	650	3	[0.0, 0.5, 0.91, 0.5]	[0.1, 1.0]	[2, 1]	0.455	0.1		9050				1	noChoice error		231.7	1.514983638
T68	23-Apr-18	12:04:27	651	3	[0.0, 0.5, 0.91, 0.5]	[0.1, 1.0]	[2, 1]	0.455	0.1	A	9050		0.793210529	0.791824649	0		0.91	231.7	1.30253461	2.094359259
T68	23-Apr-18	12:04:32	652	3	[0.8, 1.0]	[0.91, 0.5, 1.0, 0.5]	[1, 2]	0.8	0.955	A	9050		0.854907985	0.853909273	0		0.8	232.61	1.421255279	2.275164552
T68	23-Apr-18	12:04:37	653	3	[0.6, 1.0]	[0.0, 0.5, 0.91, 0.5]	[1, 2]	0.6	0.455	B	9050		1.276993225	1.276261939	1	hold error	0	233.41	1.42256247	2.698824409
T68	23-Apr-18	12:04:41	654	3	[0.6, 1.0]	[0.0, 0.5, 0.91, 0.5]	[1, 2]	0.6	0.455	B	9050		1.264835629	1.264106624	0		0.91	233.41	1.81723004	3.081336664
T68	23-Apr-18	12:04:47	655	3	[0.91, 0.5, 1.0, 0.5]	[0.7, 1.0]	[2, 1]	0.955	0.7		9050				1	noChoice error		234.32	2.548501631
T68	23-Apr-18	12:04:55	656	3	[0.91, 0.5, 1.0, 0.5]	[0.7, 1.0]	[2, 1]	0.955	0.7	A	9050		1.226099132	1.225415457	0		0.91	234.32	1.21209262	2.437508077
T68	23-Apr-18	12:05:01	657	3	[0.9, 1.0]	[0.0, 0.5, 0.91, 0.5]	[1, 2]	0.9	0.455	A	9050		0.817953089	0.81718759	0		0.9	235.23	1.363489946	2.180677537
T68	23-Apr-18	12:05:06	658	3	[0.1, 1.0]	[0.0, 0.5, 0.91, 0.5]	[1, 2]	0.1	0.455	A	9050		0.887844371	0.887107383	0		0.1	236.13	1.573270136	2.460377519
T68	23-Apr-18	12:05:11	659	3	[0.0, 0.5, 0.91, 0.5]	[0.3, 1.0]	[2, 1]	0.455	0.3		9050				1	noCenter		236.23
T68	23-Apr-18	12:05:17	660	3	[0.0, 0.5, 0.91, 0.5]	[0.3, 1.0]	[2, 1]	0.455	0.3	A	9050		0.831815594	0.831030138	0		0	236.23	1.394249295	2.225279434
T68	23-Apr-18	12:05:22	661	3	[0.7, 1.0]	[0.91, 0.5, 1.0, 0.5]	[1, 2]	0.7	0.955	B	9050		0.956910854	0.95614507	0		0.91	236.23	2.306169943	3.262315013
T68	23-Apr-18	12:05:28	662	3	[0.2, 1.0]	[0.0, 0.5, 0.91, 0.5]	[1, 2]	0.2	0.455	B	9050		0.841930721	0.841187746	1	hold error	0.91	237.14	1.428411619	2.269599365
T68	23-Apr-18	12:05:31	663	3	[0.2, 1.0]	[0.0, 0.5, 0.91, 0.5]	[1, 2]	0.2	0.455		9050				1	noChoice error		238.05	1.728030809
T68	23-Apr-18	12:05:39	664	3	[0.2, 1.0]	[0.0, 0.5, 0.91, 0.5]	[1, 2]	0.2	0.455	B	9050		1.528760642	1.527960932	1	hold error	0.91	238.05	1.455855234	2.983816166
T68	23-Apr-18	12:05:43	665	3	[0.2, 1.0]	[0.0, 0.5, 0.91, 0.5]	[1, 2]	0.2	0.455		9050				1	noChoice error		238.96	1.544619685
T68	23-Apr-18	12:05:51	666	3	[0.2, 1.0]	[0.0, 0.5, 0.91, 0.5]	[1, 2]	0.2	0.455		9050				1	noChoice error		238.96	1.547159087
T68	23-Apr-18	12:05:58	667	3	[0.2, 1.0]	[0.0, 0.5, 0.91, 0.5]	[1, 2]	0.2	0.455	B	9050		1.563387682	1.562674643	1	hold error	0	238.96	1.518888107	3.08156275
T68	23-Apr-18	12:06:02	668	3	[0.2, 1.0]	[0.0, 0.5, 0.91, 0.5]	[1, 2]	0.2	0.455	B	9050		0.855666356	0.854991235	0		0.91	238.96	2.028103025	2.883094259
T68	23-Apr-18	12:06:08	669	3	[0.9, 1.0]	[0.91, 0.5, 1.0, 0.5]	[1, 2]	0.9	0.955	A	9050		1.099480573	1.098744725	0		0.9	239.87	2.301685577	3.400430302
T68	23-Apr-18	12:06:14	670	3	[0.4, 1.0]	[0.0, 0.5, 0.91, 0.5]	[1, 2]	0.4	0.455		9050				1	noCenter		240.77
T68	23-Apr-18	12:06:20	671	3	[0.4, 1.0]	[0.0, 0.5, 0.91, 0.5]	[1, 2]	0.4	0.455	A	9050		1.226376821	1.225273192	0		0.4	240.77	1.599336994	2.824610186
T68	23-Apr-18	12:06:26	672	3	[0.0, 0.5, 0.91, 0.5]	[0.2, 1.0]	[2, 1]	0.455	0.2	A	9050		0.897101341	0.896192152	0		0.91	241.17	1.574226367	2.470418519
T68	23-Apr-18	12:06:31	673	3	[1.0, 1.0]	[0.0, 0.5, 0.91, 0.5]	[1, 2]	1	0.455	A	9050		0.950771756	0.949811533	0		1	242.08	1.514312508	2.464124041
T68	23-Apr-18	12:06:37	674	3	[0.0, 0.5, 0.91, 0.5]	[0.4, 1.0]	[2, 1]	0.455	0.4	A	9050		0.806896271	0.805992498	0		0	243.08	1.789324846	2.595317344
T68	23-Apr-18	12:06:42	675	3	[0.91, 0.5, 1.0, 0.5]	[0.9, 1.0]	[2, 1]	0.955	0.9	A	9050		1.489496422	1.488550739	0		1	243.08	5.452916975	6.941467714
T68	23-Apr-18	12:06:52	676	3	[0.91, 0.5, 1.0, 0.5]	[0.8, 1.0]	[2, 1]	0.955	0.8	A	9050		0.77295262	0.772217627	0		0.91	244.08	2.972821785	3.745039412
T68	23-Apr-18	12:06:58	677	3	[0.0, 0.5, 0.91, 0.5]	[1.0, 1.0]	[2, 1]	0.455	1	B	9050		1.815010553	1.814187464	0		1	244.99	1.527799534	3.341986998
T68	23-Apr-18	12:07:04	678	3	[0.0, 1.0]	[0.0, 0.5, 0.91, 0.5]	[1, 2]	0	0.455	B	9050		1.008407652	1.007601669	0		0	245.99	1.365854581	2.37345625
T68	23-Apr-18	12:07:10	679	3	[0.8, 1.0]	[0.0, 0.5, 0.91, 0.5]	[1, 2]	0.8	0.455		9050				1	noChoice error		245.99	1.454867641
T68	23-Apr-18	12:07:17	680	3	[0.8, 1.0]	[0.0, 0.5, 0.91, 0.5]	[1, 2]	0.8	0.455	A	9050		1.149264765	1.148500407	0		0.8	245.99	1.121663174	2.270163581
T68	23-Apr-18	12:07:22	681	3	[0.0, 0.5, 0.91, 0.5]	[0.6, 1.0]	[2, 1]	0.455	0.6	A	9050		0.75014305	0.749356739	0		0.91	246.79	2.008508263	2.757865002
T68	23-Apr-18	12:07:27	682	3	[0.3, 1.0]	[0.0, 0.5, 0.91, 0.5]	[1, 2]	0.3	0.455	A	9050		1.005180015	1.004501758	0		0.3	247.7	1.974999677	2.979501435
T68	23-Apr-18	12:07:33	683	3	[0.91, 0.5, 1.0, 0.5]	[1.0, 1.0]	[2, 1]	0.955	1	A	9050		1.088998805	1.08831114	0		0.91	248	1.27745563	2.36576677
T68	23-Apr-18	12:07:38	684	3	[0.0, 0.5, 0.91, 0.5]	[0.8, 1.0]	[2, 1]	0.455	0.8		9050				1	noChoice error		248.91	3.426373141
T68	23-Apr-18	12:07:48	685	3	[0.0, 0.5, 0.91, 0.5]	[0.8, 1.0]	[2, 1]	0.455	0.8	B	9050		1.343557084	1.342823517	0		0.8	248.91	1.302406029	2.645229546
T68	23-Apr-18	12:07:53	686	3	[0.0, 0.5, 0.91, 0.5]	[0.5, 1.0]	[2, 1]	0.455	0.5		9050				1	noCenter		249.71
T68	23-Apr-18	12:07:59	687	3	[0.0, 0.5, 0.91, 0.5]	[0.5, 1.0]	[2, 1]	0.455	0.5		9050				1	noCenter		249.71
T68	23-Apr-18	12:08:05	688	3	[0.0, 0.5, 0.91, 0.5]	[0.5, 1.0]	[2, 1]	0.455	0.5		9050				1	noCenter		249.71
T68	23-Apr-18	12:08:10	689	3	[0.0, 0.5, 0.91, 0.5]	[0.5, 1.0]	[2, 1]	0.455	0.5		9050				1	noCenter		249.71
T68	23-Apr-18	12:08:16	690	3	[0.0, 0.5, 0.91, 0.5]	[0.5, 1.0]	[2, 1]	0.455	0.5	A	9050		1.90524784	1.903842859	0		0.91	249.71	5.90778208	7.811624939
T68	23-Apr-18	12:08:27	691	3	[0.7, 1.0]	[0.0, 0.5, 0.91, 0.5]	[1, 2]	0.7	0.455		9050				1	noCenter		250.62
T68	23-Apr-18	12:08:33	692	3	[0.7, 1.0]	[0.0, 0.5, 0.91, 0.5]	[1, 2]	0.7	0.455		9050				1	noCenter		250.62
T68	23-Apr-18	12:08:39	693	3	[0.7, 1.0]	[0.0, 0.5, 0.91, 0.5]	[1, 2]	0.7	0.455		9050				1	noChoice error		250.62	3.633346788
T68	23-Apr-18	12:08:48	694	3	[0.7, 1.0]	[0.0, 0.5, 0.91, 0.5]	[1, 2]	0.7	0.455		9050				1	noChoice error		250.62	1.274931624
T68	23-Apr-18	12:08:55	695	3	[0.7, 1.0]	[0.0, 0.5, 0.91, 0.5]	[1, 2]	0.7	0.455		9050				1	noChoice error		250.62	1.274284157
T68	23-Apr-18	12:09:03	696	3	[0.7, 1.0]	[0.0, 0.5, 0.91, 0.5]	[1, 2]	0.7	0.455		9050				1	noChoice error		250.62	1.60499712
T68	23-Apr-18	12:09:10	697	3	[0.7, 1.0]	[0.0, 0.5, 0.91, 0.5]	[1, 2]	0.7	0.455		9050				1	noChoice error		250.62	1.391610108
T68	23-Apr-18	12:09:18	698	3	[0.7, 1.0]	[0.0, 0.5, 0.91, 0.5]	[1, 2]	0.7	0.455	A	9050		1.454382143	1.453340381	0		0.7	250.62	1.333254615	2.786594996
T68	23-Apr-18	12:09:24	699	3	[0.0, 0.5, 0.91, 0.5]	[0.9, 1.0]	[2, 1]	0.455	0.9	A	9050		0.929750345	0.929010791	0		0	251.32	2.330348572	3.259359363
T68	23-Apr-18	12:09:30	700	3	[0.5, 1.0]	[0.0, 0.5, 0.91, 0.5]	[1, 2]	0.5	0.455	A	9050		0.734051904	0.733339149	0		0.5	251.32	2.396760187	3.130099336
T68	23-Apr-18	12:09:35	701	3	[1.0, 1.0]	[0.91, 0.5, 1.0, 0.5]	[1, 2]	1	0.955	A	9050		0.803229576	0.802467499	0		1	251.82	1.274730342	2.077197841
T68	23-Apr-18	12:09:40	702	3	[0.0, 0.5, 0.91, 0.5]	[0.7, 1.0]	[2, 1]	0.455	0.7	A	9050		0.863730175	0.862970379	0		0.91	252.82	1.730196442	2.593166821
T68	23-Apr-18	12:09:45	703	3	[0.4, 1.0]	[0.0, 0.5, 0.91, 0.5]	[1, 2]	0.4	0.455	B	9050		1.541514957	1.540825866	1	hold error	0.91	253.73	1.362390879	2.903216745
T68	23-Apr-18	12:09:49	704	3	[0.4, 1.0]	[0.0, 0.5, 0.91, 0.5]	[1, 2]	0.4	0.455	B	9050		1.68475267	1.683979474	0		0	254.64	3.391663992	5.075643466
T68	23-Apr-18	12:09:57	705	3	[1.0, 1.0]	[0.91, 0.5, 1.0, 0.5]	[1, 2]	1	0.955	B	9050		0.914647647	0.913788065	1	hold error	0.91	254.64	1.210780296	2.124568361
T68	23-Apr-18	12:10:00	706	3	[1.0, 1.0]	[0.91, 0.5, 1.0, 0.5]	[1, 2]	1	0.955	A	9050		0.916008153	0.915085563	0		1	255.55	2.762856279	3.677941843
T68	23-Apr-18	12:10:06	707	3	[0.0, 0.5, 0.91, 0.5]	[0.5, 1.0]	[2, 1]	0.455	0.5	A	9050		0.846698193	0.845862275	0		0.91	256.55	1.754478563	2.600340837
T68	23-Apr-18	12:10:12	708	3	[0.0, 0.5, 0.91, 0.5]	[0.2, 1.0]	[2, 1]	0.455	0.2	A	9050		0.911713379	0.910876605	0		0	257.46	1.243639705	2.15451631
T68	23-Apr-18	12:10:17	709	3	[0.0, 0.5, 0.91, 0.5]	[0.9, 1.0]	[2, 1]	0.455	0.9	B	9050		1.652187486	1.651477013	1	hold error	0.9	257.46	3.07930902	4.730786032
T68	23-Apr-18	12:10:23	710	3	[0.0, 0.5, 0.91, 0.5]	[0.9, 1.0]	[2, 1]	0.455	0.9	B	9050		1.208925739	1.208119471	1	hold error	0.9	258.36	2.414246621	3.622366092
T68	23-Apr-18	12:10:27	711	3	[0.0, 0.5, 0.91, 0.5]	[0.9, 1.0]	[2, 1]	0.455	0.9	B	9050		1.528699631	1.527982315	1	hold error	0.9	259.26	2.156064983	3.684047298
T68	23-Apr-18	12:10:33	712	3	[0.0, 0.5, 0.91, 0.5]	[0.9, 1.0]	[2, 1]	0.455	0.9	B	9050		0.962169556	0.961392084	1	hold error	0.9	260.16	2.96625475	3.927646833
T68	23-Apr-18	12:10:38	713	3	[0.0, 0.5, 0.91, 0.5]	[0.9, 1.0]	[2, 1]	0.455	0.9	A	9050		1.045693837	1.044715367	0		0.91	261.06	2.121525184	3.166240552
T68	23-Apr-18	12:10:44	714	3	[0.0, 0.5, 0.91, 0.5]	[0.4, 1.0]	[2, 1]	0.455	0.4	A	9050		0.895691798	0.894953955	0		0.91	261.97	1.251162971	2.146116926
T68	23-Apr-18	12:10:49	715	3	[0.0, 0.5, 0.91, 0.5]	[0.3, 1.0]	[2, 1]	0.455	0.3	A	9050		0.994954268	0.994022841	0		0.91	262.88	1.595312497	2.589335337
T68	23-Apr-18	12:10:55	716	3	[0.0, 0.5, 0.91, 0.5]	[0.7, 1.0]	[2, 1]	0.455	0.7	A	9050		1.016404758	1.015441684	0		0	263.79	2.308262591	3.323704275
T68	23-Apr-18	12:11:01	717	3	[0.91, 0.5, 1.0, 0.5]	[0.9, 1.0]	[2, 1]	0.955	0.9	A	9050		0.791252449	0.790283959	0		0.91	263.79	1.670372104	2.460656063
T68	23-Apr-18	12:11:06	718	3	[0.0, 0.5, 0.91, 0.5]	[0.6, 1.0]	[2, 1]	0.455	0.6	A	9050		1.021710502	1.021035381	0		0	264.7	1.241002798	2.26203818
T68	23-Apr-18	12:11:11	719	3	[0.9, 1.0]	[0.91, 0.5, 1.0, 0.5]	[1, 2]	0.9	0.955	A	9050		1.097704674	1.096896695	0		0.9	264.7	1.607235454	2.70413215
T68	23-Apr-18	12:11:16	720	3	[0.7, 1.0]	[0.91, 0.5, 1.0, 0.5]	[1, 2]	0.7	0.955	A	9050		0.864980917	0.864306651	0		0.7	265.6	2.208619795	3.072926446
T68	23-Apr-18	12:11:22	721	3	[0.0, 0.5, 0.91, 0.5]	[0.8, 1.0]	[2, 1]	0.455	0.8	A	9050		0.760838929	0.760157821	0		0.91	266.3	1.512884433	2.273042254
T68	23-Apr-18	12:11:27	722	3	[0.91, 0.5, 1.0, 0.5]	[1.0, 1.0]	[2, 1]	0.955	1	A	9050		0.744316139	0.743535815	0		0.91	267.21	1.756216543	2.499752359
T68	23-Apr-18	12:11:32	723	3	[0.91, 0.5, 1.0, 0.5]	[0.8, 1.0]	[2, 1]	0.955	0.8	A	9050		0.791878248	0.791132136	0		0.91	268.12	2.601833916	3.392966052
T68	23-Apr-18	12:11:38	724	3	[0.0, 1.0]	[0.0, 0.5, 0.91, 0.5]	[1, 2]	0	0.455		9050				1	noChoice error		269.03	1.604653572
T68	23-Apr-18	12:11:46	725	3	[0.0, 1.0]	[0.0, 0.5, 0.91, 0.5]	[1, 2]	0	0.455		9050				1	noChoice error		269.03	1.199354556
T68	23-Apr-18	12:11:53	726	3	[0.0, 1.0]	[0.0, 0.5, 0.91, 0.5]	[1, 2]	0	0.455		9050				1	noChoice error		269.03	1.550011245
T68	23-Apr-18	12:12:00	727	3	[0.0, 1.0]	[0.0, 0.5, 0.91, 0.5]	[1, 2]	0	0.455		9050				1	noChoice error		269.03	1.304629823
T68	23-Apr-18	12:12:08	728	3	[0.0, 1.0]	[0.0, 0.5, 0.91, 0.5]	[1, 2]	0	0.455		9050				1	noChoice error		269.03	1.637589958
T68	23-Apr-18	12:12:15	729	3	[0.0, 1.0]	[0.0, 0.5, 0.91, 0.5]	[1, 2]	0	0.455		9050				1	noChoice error		269.03	1.516017702
T68	23-Apr-18	12:12:23	730	3	[0.0, 1.0]	[0.0, 0.5, 0.91, 0.5]	[1, 2]	0	0.455		9050				1	noChoice error		269.03	1.574022234
T68	23-Apr-18	12:12:30	731	3	[0.0, 1.0]	[0.0, 0.5, 0.91, 0.5]	[1, 2]	0	0.455		9050				1	noChoice error		269.03	1.283032791
T68	23-Apr-18	12:12:38	732	3	[0.0, 1.0]	[0.0, 0.5, 0.91, 0.5]	[1, 2]	0	0.455	B	9050		1.172236273	1.171279756	0		0	269.03	1.335754102	2.507033859
T68	23-Apr-18	12:12:43	733	3	[0.0, 0.5, 0.91, 0.5]	[0.0, 1.0]	[2, 1]	0.455	0	A	9050		0.985374848	0.984639285	0		0	269.03	1.73229023	2.716929514
T68	23-Apr-18	12:12:48	734	3	[0.2, 1.0]	[0.0, 0.5, 0.91, 0.5]	[1, 2]	0.2	0.455	B	9050		1.410620727	1.409890581	0		0.91	269.03	1.548209402	2.958099983
T68	23-Apr-18	12:12:54	735	3	[0.91, 0.5, 1.0, 0.5]	[0.7, 1.0]	[2, 1]	0.955	0.7	A	9050		1.110196695	1.109341674	0		1	269.94	2.575576609	3.684918284
T68	23-Apr-18	12:13:00	736	3	[0.8, 1.0]	[0.0, 0.5, 0.91, 0.5]	[1, 2]	0.8	0.455	A	9050		0.843319452	0.84264262	0		0.8	270.94	3.547273698	4.389916318
T68	23-Apr-18	12:13:07	737	3	[0.5, 1.0]	[0.0, 0.5, 0.91, 0.5]	[1, 2]	0.5	0.455	B	9050		1.39469608	1.393605281	1	hold error	0	271.74	2.549709038	3.943314318
T68	23-Apr-18	12:13:12	738	3	[0.5, 1.0]	[0.0, 0.5, 0.91, 0.5]	[1, 2]	0.5	0.455		9050				1	noChoice error		271.74	1.219905265
T68	23-Apr-18	12:13:20	739	3	[0.5, 1.0]	[0.0, 0.5, 0.91, 0.5]	[1, 2]	0.5	0.455	B	9050		1.315100218	1.313911343	1	hold error	0	271.74	1.341636893	2.655548236
T68	23-Apr-18	12:13:24	740	3	[0.5, 1.0]	[0.0, 0.5, 0.91, 0.5]	[1, 2]	0.5	0.455	A	9050		1.233645206	1.232888546	0		0.5	271.74	2.001761614	3.23465016
T68	23-Apr-18	12:13:29	741	3	[0.0, 0.5, 0.91, 0.5]	[0.1, 1.0]	[2, 1]	0.455	0.1	A	9050		0.501854445	0.501119167	0		0	272.24	4.57554981	5.076668977
T68	23-Apr-18	12:13:37	742	3	[0.3, 1.0]	[0.0, 0.5, 0.91, 0.5]	[1, 2]	0.3	0.455	A	9050		0.762635071	0.761823101	0		0.3	272.24	4.177973346	4.939796447
T68	23-Apr-18	12:13:45	743	3	[0.7, 1.0]	[0.0, 0.5, 0.91, 0.5]	[1, 2]	0.7	0.455	A	9050		0.607623223	0.606922728	0		0.7	272.54	2.748735187	3.355657915
T68	23-Apr-18	12:13:51	744	3	[0.6, 1.0]	[0.0, 0.5, 0.91, 0.5]	[1, 2]	0.6	0.455	A	9050		0.988216172	0.987482035	0		0.6	273.24	1.330077155	2.31755919
T68	23-Apr-18	12:13:56	745	3	[0.8, 1.0]	[0.91, 0.5, 1.0, 0.5]	[1, 2]	0.8	0.955	B	9050		1.144902993	1.144145477	0		1	273.84	1.485065339	2.629210816
T68	23-Apr-18	12:14:01	746	3	[0.9, 1.0]	[0.0, 0.5, 0.91, 0.5]	[1, 2]	0.9	0.455	A	9050		0.933048973	0.93196416	0		0.9	274.84	2.422027619	3.35399178
T68	23-Apr-18	12:14:07	747	3	[0.1, 1.0]	[0.0, 0.5, 0.91, 0.5]	[1, 2]	0.1	0.455	A	9050		1.12501087	1.124332327	0		0.1	275.74	2.42133026	3.545662588
T68	23-Apr-18	12:14:13	748	3	[1.0, 1.0]	[0.0, 0.5, 0.91, 0.5]	[1, 2]	1	0.455	A	9050		1.2512836	1.250515535	0		1	275.84	1.915048185	3.16556372
T68	23-Apr-18	12:14:19	749	3	[0.0, 0.5, 0.91, 0.5]	[1.0, 1.0]	[2, 1]	0.455	1	A	9050		1.774755319	1.774048551	0		0.91	276.84	3.151834643	4.925883194
T68	23-Apr-18	12:14:27	750	3	[0.0, 0.5, 0.91, 0.5]	[0.3, 1.0]	[2, 1]	0.455	0.3	A	9050		1.968613998	1.96748756	0		0	277.75	1.456498138	3.423985699
T68	23-Apr-18	12:14:33	751	3	[0.0, 0.5, 0.91, 0.5]	[0.0, 1.0]	[2, 1]	0.455	0	A	9050		1.527915031	1.52712872	0		0	277.75	2.270540201	3.79766892
T68	23-Apr-18	12:14:39	752	3	[0.7, 1.0]	[0.91, 0.5, 1.0, 0.5]	[1, 2]	0.7	0.955	A	9050		1.090866792	1.090158314	0		0.7	277.75	4.309203141	5.399361456
T68	23-Apr-18	12:14:47	753	3	[0.0, 0.5, 0.91, 0.5]	[0.4, 1.0]	[2, 1]	0.455	0.4	A	9050		1.06244927	1.061774149	0		0.91	278.45	1.304114359	2.365888508
T68	23-Apr-18	12:14:52	754	3	[1.0, 1.0]	[0.0, 0.5, 0.91, 0.5]	[1, 2]	1	0.455	A	9050		1.222188675	1.221390105	0		1	279.36	2.878645246	4.100035351
T68	23-Apr-18	12:14:59	755	3	[0.4, 1.0]	[0.0, 0.5, 0.91, 0.5]	[1, 2]	0.4	0.455	A	9050		1.195807635	1.195092885	0		0.4	280.36	1.78800625	2.983099135
T68	23-Apr-18	12:15:05	756	3	[0.8, 1.0]	[0.91, 0.5, 1.0, 0.5]	[1, 2]	0.8	0.955	A	9050		1.164509729	1.163859412	0		0.8	280.76	3.484750017	4.648609428
T68	23-Apr-18	12:15:12	757	3	[0.0, 0.5, 0.91, 0.5]	[0.2, 1.0]	[2, 1]	0.455	0.2		9050				1	noCenter		281.56
T68	23-Apr-18	12:15:18	758	3	[0.0, 0.5, 0.91, 0.5]	[0.2, 1.0]	[2, 1]	0.455	0.2		9050				1	noCenter		281.56
T68	23-Apr-18	12:15:24	759	3	[0.0, 0.5, 0.91, 0.5]	[0.2, 1.0]	[2, 1]	0.455	0.2	A	9050		1.556216231	1.555480099	0		0	281.56	4.542053769	6.097533868
T68	23-Apr-18	12:15:33	760	3	[0.8, 1.0]	[0.0, 0.5, 0.91, 0.5]	[1, 2]	0.8	0.455	A	9050		1.012451251	1.011753322	0		0.8	281.56	3.758353096	4.770106418
T68	23-Apr-18	12:15:41	761	3	[0.0, 0.5, 0.91, 0.5]	[0.1, 1.0]	[2, 1]	0.455	0.1		9050				1	noChoice error		282.36	3.389618387
T68	23-Apr-18	12:15:50	762	3	[0.0, 0.5, 0.91, 0.5]	[0.1, 1.0]	[2, 1]	0.455	0.1	A	9050		1.575962097	1.575219407	0		0.91	282.36	1.211802101	2.787021508
T68	23-Apr-18	12:15:55	763	3	[0.9, 1.0]	[0.0, 0.5, 0.91, 0.5]	[1, 2]	0.9	0.455	A	9050		1.366338429	1.365596309	0		0.9	283.27	3.907536892	5.273133201
T68	23-Apr-18	12:16:03	764	3	[0.9, 1.0]	[0.91, 0.5, 1.0, 0.5]	[1, 2]	0.9	0.955	A	9050		0.901423485	0.900721279	0		0.9	284.17	2.938263169	3.838984448
T68	23-Apr-18	12:16:10	765	3	[0.0, 1.0]	[0.0, 0.5, 0.91, 0.5]	[1, 2]	0	0.455	B	9050		0.923096639	0.922386165	1	hold error	0	285.07	4.09318692	5.015573086
T68	23-Apr-18	12:16:16	766	3	[0.0, 1.0]	[0.0, 0.5, 0.91, 0.5]	[1, 2]	0	0.455	A	9050		1.474989872	1.474229505	0		0	285.07	1.939063735	3.41329324
T68	23-Apr-18	12:16:22	767	3	[0.0, 0.5, 0.91, 0.5]	[0.5, 1.0]	[2, 1]	0.455	0.5		9050				1	noCenter		285.07
T68	23-Apr-18	12:16:28	768	3	[0.0, 0.5, 0.91, 0.5]	[0.5, 1.0]	[2, 1]	0.455	0.5	A	9050		1.098453636	1.097576948	0		0	285.07	1.755904927	2.853481875
T68	23-Apr-18	12:16:34	769	3	[0.0, 0.5, 0.91, 0.5]	[0.9, 1.0]	[2, 1]	0.455	0.9	B	9050		1.153760821	1.152940298	0		0.9	285.07	1.211829186	2.364769483
T68	23-Apr-18	12:16:39	770	3	[0.91, 0.5, 1.0, 0.5]	[0.9, 1.0]	[2, 1]	0.955	0.9	A	9050		1.152660613	1.151604596	0		1	285.97	1.63394037	2.785544966
T68	23-Apr-18	12:16:45	771	3	[1.0, 1.0]	[0.91, 0.5, 1.0, 0.5]	[1, 2]	1	0.955	A	9050		1.039315824	1.038640988	0		1	286.97	2.120667313	3.159308301
T68	23-Apr-18	12:16:51	772	3	[0.2, 1.0]	[0.0, 0.5, 0.91, 0.5]	[1, 2]	0.2	0.455	B	9050		0.936558291	0.935895999	0		0	287.97	2.603630342	3.539526341
T68	23-Apr-18	12:16:58	773	3	[0.6, 1.0]	[0.0, 0.5, 0.91, 0.5]	[1, 2]	0.6	0.455	B	9050		0.961346467	0.960621454	0		0.91	287.97	1.242737358	2.203358811
T68	23-Apr-18	12:17:03	774	3	[0.1, 1.0]	[0.0, 0.5, 0.91, 0.5]	[1, 2]	0.1	0.455	B	9050		0.695807778	0.694917975	0		0	288.88	1.999836891	2.694754866
T68	23-Apr-18	12:17:08	775	3	[0.7, 1.0]	[0.0, 0.5, 0.91, 0.5]	[1, 2]	0.7	0.455	A	9050		1.397532843	1.396597424	0		0.7	288.88	1.575114459	2.971711883
T68	23-Apr-18	12:17:14	776	3	[0.5, 1.0]	[0.0, 0.5, 0.91, 0.5]	[1, 2]	0.5	0.455	A	9050		1.115361599	1.114612066	0		0.5	289.58	1.159006664	2.27361873
T68	23-Apr-18	12:17:19	777	3	[0.0, 0.5, 0.91, 0.5]	[0.7, 1.0]	[2, 1]	0.455	0.7	A	9050		0.801122389	0.800174425	0		0.91	290.08	2.15116836	2.951342785
T68	23-Apr-18	12:17:25	778	3	[0.0, 0.5, 0.91, 0.5]	[0.8, 1.0]	[2, 1]	0.455	0.8	B	9050		1.138058269	1.13729106	0		0.8	290.99	1.457406473	2.594697532
T68	23-Apr-18	12:17:30	779	3	[0.0, 0.5, 0.91, 0.5]	[0.6, 1.0]	[2, 1]	0.455	0.6	A	9050		1.701831408	1.70082728	0		0	291.79	2.272142473	3.972969753
T68	23-Apr-18	12:17:37	780	3	[0.3, 1.0]	[0.0, 0.5, 0.91, 0.5]	[1, 2]	0.3	0.455	B	9050		1.014097144	1.013377547	0		0	291.79	1.302694837	2.316072384
T68	23-Apr-18	12:17:42	781	3	[0.91, 0.5, 1.0, 0.5]	[1.0, 1.0]	[2, 1]	0.955	1	A	9050		1.165889907	1.165091337	0		1	291.79	2.756475131	3.921566467
T68	23-Apr-18	12:17:49	782	3	[0.0, 0.5, 0.91, 0.5]	[1.0, 1.0]	[2, 1]	0.455	1	B	9050		0.889442652	0.888761829	0		1	292.79	1.575601698	2.464363527
T68	23-Apr-18	12:17:54	783	3	[0.91, 0.5, 1.0, 0.5]	[0.8, 1.0]	[2, 1]	0.955	0.8	A	9050		1.005154641	1.004504323	0		1	293.79	1.848476343	2.852980666
T68	23-Apr-18	12:18:00	784	3	[0.91, 0.5, 1.0, 0.5]	[0.7, 1.0]	[2, 1]	0.955	0.7	A	9050		1.857721369	1.857041402	0		0.91	294.79	1.545407421	3.402448823
T68	23-Apr-18	12:18:06	786	3	[0.91, 0.5, 1.0, 0.5]	[1.0, 1.0]	[2, 1]	0.955	1	B	9050		1.168469223	1.167831735	0		1	295.7	3.089201767	4.257033502
T68	23-Apr-18	12:18:13	787	3	[0.1, 1.0]	[0.0, 0.5, 0.91, 0.5]	[1, 2]	0.1	0.455		9050				1	noChoice error		296.7	4.481270064
T68	23-Apr-18	12:18:24	788	3	[0.1, 1.0]	[0.0, 0.5, 0.91, 0.5]	[1, 2]	0.1	0.455		9050				1	noCenter		296.7
T68	23-Apr-18	12:18:29	789	3	[0.1, 1.0]	[0.0, 0.5, 0.91, 0.5]	[1, 2]	0.1	0.455		9050				1	noCenter		296.7
T68	23-Apr-18	12:18:35	790	3	[0.1, 1.0]	[0.0, 0.5, 0.91, 0.5]	[1, 2]	0.1	0.455	B	9050		0.960417036	0.959749327	0		0	296.7	1.301136471	2.260885798
T68	23-Apr-18	12:18:40	791	3	[0.4, 1.0]	[0.0, 0.5, 0.91, 0.5]	[1, 2]	0.4	0.455		9050				1	noChoice error		296.7	5.240053979
T68	23-Apr-18	12:18:52	792	3	[0.4, 1.0]	[0.0, 0.5, 0.91, 0.5]	[1, 2]	0.4	0.455	B	9050		1.557452148	1.556761916	0		0	296.7	1.422941371	2.979703287
T68	23-Apr-18	12:18:57	793	3	[0.9, 1.0]	[0.0, 0.5, 0.91, 0.5]	[1, 2]	0.9	0.455	A	9050		1.088225324	1.08748577	0		0.9	296.7	3.030333661	4.117819431
T68	23-Apr-18	12:19:04	794	3	[0.0, 0.5, 0.91, 0.5]	[0.9, 1.0]	[2, 1]	0.455	0.9	B	9050		0.828728797	0.827966719	0		0.9	297.6	1.489261183	2.317227902
T68	23-Apr-18	12:19:09	795	3	[0.8, 1.0]	[0.0, 0.5, 0.91, 0.5]	[1, 2]	0.8	0.455	A	9050		0.940170246	0.939411305	0		0.8	298.5	1.75686686	2.696278165
T68	23-Apr-18	12:19:15	796	3	[1.0, 1.0]	[0.91, 0.5, 1.0, 0.5]	[1, 2]	1	0.955	A	9050		0.884292858	0.88341674	0		1	299.3	1.581390405	2.464807145
T68	23-Apr-18	12:19:20	797	3	[0.0, 1.0]	[0.0, 0.5, 0.91, 0.5]	[1, 2]	0	0.455	B	9050		1.185554519	1.184893083	0		0	300.3	1.33413672	2.519029802
T68	23-Apr-18	12:19:25	798	3	[0.91, 0.5, 1.0, 0.5]	[0.7, 1.0]	[2, 1]	0.955	0.7	A	9050		1.332398199	1.331597063	0		0.91	300.3	1.634561037	2.9661581
T68	23-Apr-18	12:19:31	799	3	[0.91, 0.5, 1.0, 0.5]	[0.8, 1.0]	[2, 1]	0.955	0.8	A	9050		0.784242936	0.783499106	0		1	301.21	1.909835668	2.693334774
T68	23-Apr-18	12:19:37	800	3	[0.5, 1.0]	[0.0, 0.5, 0.91, 0.5]	[1, 2]	0.5	0.455		9050				1	noChoice error		302.21	1.637638711
T68	23-Apr-18	12:19:44	801	3	[0.5, 1.0]	[0.0, 0.5, 0.91, 0.5]	[1, 2]	0.5	0.455	A	9050		1.024053184	1.023311919	0		0.5	302.21	1.304531748	2.327843668
T68	23-Apr-18	12:19:49	802	3	[0.6, 1.0]	[0.0, 0.5, 0.91, 0.5]	[1, 2]	0.6	0.455		9050				1	noChoice error		302.71	1.54418462
T68	23-Apr-18	12:19:57	803	3	[0.6, 1.0]	[0.0, 0.5, 0.91, 0.5]	[1, 2]	0.6	0.455		9050				1	noChoice error		302.71	1.425408357
T68	23-Apr-18	12:20:04	804	3	[0.6, 1.0]	[0.0, 0.5, 0.91, 0.5]	[1, 2]	0.6	0.455		9050				1	noChoice error		302.71	1.636332945
T68	23-Apr-18	12:20:12	805	3	[0.6, 1.0]	[0.0, 0.5, 0.91, 0.5]	[1, 2]	0.6	0.455		9050				1	noChoice error		302.71	1.150909772
T68	23-Apr-18	12:20:19	806	3	[0.6, 1.0]	[0.0, 0.5, 0.91, 0.5]	[1, 2]	0.6	0.455		9050				1	noChoice error		302.71	1.363655876
T68	23-Apr-18	12:20:26	807	3	[0.6, 1.0]	[0.0, 0.5, 0.91, 0.5]	[1, 2]	0.6	0.455		9050				1	noChoice error		302.71	1.544117336
T68	23-Apr-18	12:20:34	808	3	[0.6, 1.0]	[0.0, 0.5, 0.91, 0.5]	[1, 2]	0.6	0.455		9050				1	noChoice error		302.71	1.305564387
T68	23-Apr-18	12:20:41	809	3	[0.6, 1.0]	[0.0, 0.5, 0.91, 0.5]	[1, 2]	0.6	0.455		9050				1	noChoice error		302.71	1.183400259
T68	23-Apr-18	12:20:48	810	3	[0.6, 1.0]	[0.0, 0.5, 0.91, 0.5]	[1, 2]	0.6	0.455	B	9050		1.361520494	1.360345304	0		0.91	302.71	1.211424056	2.57176936
T68	23-Apr-18	12:20:54	811	3	[1.0, 1.0]	[0.0, 0.5, 0.91, 0.5]	[1, 2]	1	0.455	A	9050		1.728681441	1.727933049	0		1	303.62	3.148440791	4.87637384
T68	23-Apr-18	12:21:01	812	3	[0.0, 0.5, 0.91, 0.5]	[0.6, 1.0]	[2, 1]	0.455	0.6	A	9050		0.956790255	0.9561311	0		0	304.62	2.333007717	3.289138817
T68	23-Apr-18	12:21:07	813	3	[0.3, 1.0]	[0.0, 0.5, 0.91, 0.5]	[1, 2]	0.3	0.455	B	9050		1.102180772	1.101437797	0		0.91	304.62	1.71617428	2.817612077
T68	23-Apr-18	12:21:13	814	3	[0.0, 0.5, 0.91, 0.5]	[0.4, 1.0]	[2, 1]	0.455	0.4	A	9050		0.997389608	0.996734729	0		0	305.53	1.576074682	2.572809411
T68	23-Apr-18	12:21:18	815	3	[0.91, 0.5, 1.0, 0.5]	[0.9, 1.0]	[2, 1]	0.955	0.9	A	9050		0.937375393	0.936697421	0		0.91	305.53	6.057877347	6.994574767
T68	23-Apr-18	12:21:28	816	3	[0.8, 1.0]	[0.91, 0.5, 1.0, 0.5]	[1, 2]	0.8	0.955	B	9050		1.16959452	1.160926855	0		0.91	306.44	1.547273698	2.708200552
T68	23-Apr-18	12:21:33	817	3	[0.7, 1.0]	[0.0, 0.5, 0.91, 0.5]	[1, 2]	0.7	0.455	A	9050		1.054827073	1.053584599	0		0.7	307.35	1.846305863	2.899890462
T68	23-Apr-18	12:21:39	818	3	[0.0, 0.5, 0.91, 0.5]	[0.1, 1.0]	[2, 1]	0.455	0.1	A	9050		1.161948659	1.161238471	0		0	308.05	2.241456965	3.402695436
T68	23-Apr-18	12:21:45	819	3	[0.2, 1.0]	[0.0, 0.5, 0.91, 0.5]	[1, 2]	0.2	0.455		9050				1	noCenter		308.05
T68	23-Apr-18	12:21:51	820	3	[0.2, 1.0]	[0.0, 0.5, 0.91, 0.5]	[1, 2]	0.2	0.455		9050				1	noCenter		308.05
T68	23-Apr-18	12:21:57	821	3	[0.2, 1.0]	[0.0, 0.5, 0.91, 0.5]	[1, 2]	0.2	0.455		9050				1	noCenter		308.05
T68	23-Apr-18	12:22:03	822	3	[0.2, 1.0]	[0.0, 0.5, 0.91, 0.5]	[1, 2]	0.2	0.455		9050				1	noCenter		308.05
T68	23-Apr-18	12:22:09	823	3	[0.2, 1.0]	[0.0, 0.5, 0.91, 0.5]	[1, 2]	0.2	0.455	A	9050		1.281187928	1.280478024	0		0.2	308.05	2.784236064	4.064714088
T68	23-Apr-18	12:22:16	824	3	[0.7, 1.0]	[0.91, 0.5, 1.0, 0.5]	[1, 2]	0.7	0.955		9050				1	noCenter		308.25
T68	23-Apr-18	12:22:22	825	3	[0.7, 1.0]	[0.91, 0.5, 1.0, 0.5]	[1, 2]	0.7	0.955	A	9050		1.316468991	1.315837206	0		0.7	308.25	4.264269386	5.580106592
T68	23-Apr-18	12:22:30	826	3	[0.0, 0.5, 0.91, 0.5]	[1.0, 1.0]	[2, 1]	0.455	1	A	9050		1.139660541	1.138936382	0		0.91	308.95	2.21241393	3.351350312
T68	23-Apr-18	12:22:36	827	3	[0.0, 0.5, 0.91, 0.5]	[0.0, 1.0]	[2, 1]	0.455	0	A	9050		1.389477862	1.388749997	0		0	309.86	1.487347579	2.876097576
T68	23-Apr-18	12:22:42	828	3	[0.0, 0.5, 0.91, 0.5]	[0.7, 1.0]	[2, 1]	0.455	0.7	B	9050		1.509581559	1.508902161	0		0.7	309.86	1.364948242	2.873850404
T68	23-Apr-18	12:22:48	829	3	[0.9, 1.0]	[0.91, 0.5, 1.0, 0.5]	[1, 2]	0.9	0.955	B	9050		1.674570259	1.673838403	0		0.91	310.56	3.153441761	4.827280164
T68	23-Apr-18	12:22:55	830	3	[0.0, 0.5, 0.91, 0.5]	[0.5, 1.0]	[2, 1]	0.455	0.5		9050				1	noCenter		311.47
T68	23-Apr-18	12:23:01	831	3	[0.0, 0.5, 0.91, 0.5]	[0.5, 1.0]	[2, 1]	0.455	0.5		9050				1	noCenter		311.47
T68	23-Apr-18	12:23:07	832	3	[0.0, 0.5, 0.91, 0.5]	[0.5, 1.0]	[2, 1]	0.455	0.5	A	9050		1.800047555	1.799168586	0		0.91	311.47	1.364754658	3.163923244
T68	23-Apr-18	12:23:13	833	3	[0.0, 0.5, 0.91, 0.5]	[0.2, 1.0]	[2, 1]	0.455	0.2	A	9050		0.990985366	0.990262348	0		0	312.38	2.361397014	3.351659362
T68	23-Apr-18	12:23:19	834	3	[0.0, 0.5, 0.91, 0.5]	[0.3, 1.0]	[2, 1]	0.455	0.3	A	9050		0.956064956	0.954889767	0		0	312.38	3.692447537	4.647337304
T68	23-Apr-18	12:23:27	835	3	[0.9, 1.0]	[0.91, 0.5, 1.0, 0.5]	[1, 2]	0.9	0.955	B	9050		1.345859566	1.344929279	0		1	312.38	1.212021059	2.556950338
T68	23-Apr-18	12:23:32	836	3	[0.0, 1.0]	[0.0, 0.5, 0.91, 0.5]	[1, 2]	0	0.455	B	9050		1.822276087	1.821580154	0		0.91	313.38	1.967118323	3.788698477
T68	23-Apr-18	12:23:38	837	3	[0.7, 1.0]	[0.91, 0.5, 1.0, 0.5]	[1, 2]	0.7	0.955	B	9050		0.755072175	0.754435258	1	hold error	1	314.29	3.788209527	4.542644785
T68	23-Apr-18	12:23:45	838	3	[0.7, 1.0]	[0.91, 0.5, 1.0, 0.5]	[1, 2]	0.7	0.955	B	9050		0.929177575	0.928532675	0		0.91	315.29	2.094441368	3.022974043
T68	23-Apr-18	12:23:50	839	3	[0.91, 0.5, 1.0, 0.5]	[0.8, 1.0]	[2, 1]	0.955	0.8		9050				1	noChoice error		316.2	3.93872703
T68	23-Apr-18	12:24:00	840	3	[0.91, 0.5, 1.0, 0.5]	[0.8, 1.0]	[2, 1]	0.955	0.8		9050				1	noChoice error		316.2	1.395026483
T68	23-Apr-18	12:24:08	841	3	[0.91, 0.5, 1.0, 0.5]	[0.8, 1.0]	[2, 1]	0.955	0.8	A	9050		1.528003697	1.52731033	0		1	316.2	1.454390096	2.981700425
T68	23-Apr-18	12:24:13	842	3	[0.8, 1.0]	[0.0, 0.5, 0.91, 0.5]	[1, 2]	0.8	0.455		9050				1	noCenter		317.2
T68	23-Apr-18	12:24:19	843	3	[0.8, 1.0]	[0.0, 0.5, 0.91, 0.5]	[1, 2]	0.8	0.455		9050				1	noCenter		317.2
T68	23-Apr-18	12:24:25	844	3	[0.8, 1.0]	[0.0, 0.5, 0.91, 0.5]	[1, 2]	0.8	0.455		9050				1	noCenter		317.2
T68	23-Apr-18	12:24:31	845	3	[0.8, 1.0]	[0.0, 0.5, 0.91, 0.5]	[1, 2]	0.8	0.455		9050				1	noCenter		317.2
T68	23-Apr-18	12:24:37	846	3	[0.8, 1.0]	[0.0, 0.5, 0.91, 0.5]	[1, 2]	0.8	0.455		9050				1	noCenter		317.2
T68	23-Apr-18	12:24:43	847	3	[0.8, 1.0]	[0.0, 0.5, 0.91, 0.5]	[1, 2]	0.8	0.455		9050				1	noCenter		317.2
T68	23-Apr-18	12:24:49	848	3	[0.8, 1.0]	[0.0, 0.5, 0.91, 0.5]	[1, 2]	0.8	0.455		9050				1	noCenter		317.2
T68	23-Apr-18	12:24:54	849	3	[0.8, 1.0]	[0.0, 0.5, 0.91, 0.5]	[1, 2]	0.8	0.455		9050				1	noCenter		317.2
T68	23-Apr-18	12:25:00	850	3	[0.8, 1.0]	[0.0, 0.5, 0.91, 0.5]	[1, 2]	0.8	0.455		9050				1	noCenter		317.2
T68	23-Apr-18	12:25:06	851	3	[0.8, 1.0]	[0.0, 0.5, 0.91, 0.5]	[1, 2]	0.8	0.455		9050				1	noCenter		317.2
T68	23-Apr-18	12:25:12	852	3	[0.8, 1.0]	[0.0, 0.5, 0.91, 0.5]	[1, 2]	0.8	0.455		9050				1	noCenter		317.2
T68	23-Apr-18	12:25:18	853	3	[0.8, 1.0]	[0.0, 0.5, 0.91, 0.5]	[1, 2]	0.8	0.455		9050				1	noCenter		317.2
T68	23-Apr-18	12:25:24	854	3	[0.8, 1.0]	[0.0, 0.5, 0.91, 0.5]	[1, 2]	0.8	0.455		9050				1	noCenter		317.2
T68	23-Apr-18	12:25:29	855	3	[0.8, 1.0]	[0.0, 0.5, 0.91, 0.5]	[1, 2]	0.8	0.455		9050				1	noCenter		317.2
T68	23-Apr-18	12:25:35	856	3	[0.8, 1.0]	[0.0, 0.5, 0.91, 0.5]	[1, 2]	0.8	0.455		9050				1	noCenter		317.2
T68	23-Apr-18	12:25:41	857	3	[0.8, 1.0]	[0.0, 0.5, 0.91, 0.5]	[1, 2]	0.8	0.455		9050				1	noCenter		317.2
T68	23-Apr-18	12:25:47	858	3	[0.8, 1.0]	[0.0, 0.5, 0.91, 0.5]	[1, 2]	0.8	0.455		9050				1	noCenter		317.2
T68	23-Apr-18	12:25:54	859	3	[0.8, 1.0]	[0.0, 0.5, 0.91, 0.5]	[1, 2]	0.8	0.455		9050				1	noCenter		317.2
T68	23-Apr-18	12:26:00	860	3	[0.8, 1.0]	[0.0, 0.5, 0.91, 0.5]	[1, 2]	0.8	0.455		9050				1	noCenter		317.2
T68	23-Apr-18	12:26:06	861	3	[0.8, 1.0]	[0.0, 0.5, 0.91, 0.5]	[1, 2]	0.8	0.455		9050				1	noChoice error		317.2	4.819812492
T68	23-Apr-18	12:26:16	862	3	[0.8, 1.0]	[0.0, 0.5, 0.91, 0.5]	[1, 2]	0.8	0.455	A	9050		1.022629386	1.021942575	0		0.8	317.2	1.578127415	2.600069991
T68	23-Apr-18	12:26:22	863	3	[0.4, 1.0]	[0.0, 0.5, 0.91, 0.5]	[1, 2]	0.4	0.455	B	9050		0.85425168	0.853532654	0		0.91	318	2.031837288	2.885369942
T68	23-Apr-18	12:26:27	864	3	[0.0, 0.5, 0.91, 0.5]	[0.0, 1.0]	[2, 1]	0.455	0	A	9050		1.529141539	1.528444465	0		0.91	318.91	1.245459795	2.773904259
T68	23-Apr-18	12:26:33	865	3	[0.0, 0.5, 0.91, 0.5]	[0.1, 1.0]	[2, 1]	0.455	0.1	A	9050		1.861946863	1.861180795	0		0	319.82	1.210318716	3.071499511
T68	23-Apr-18	12:26:39	866	3	[0.91, 0.5, 1.0, 0.5]	[0.7, 1.0]	[2, 1]	0.955	0.7	A	9050		0.981418775	0.980618779	0		0.91	319.82	1.483670336	2.464289115
T68	23-Apr-18	12:26:44	867	3	[0.91, 0.5, 1.0, 0.5]	[0.9, 1.0]	[2, 1]	0.955	0.9	A	9050		1.018465474	1.017738464	0		0.91	320.73	1.514838806	2.53257727
T68	23-Apr-18	12:26:49	868	3	[1.0, 1.0]	[0.91, 0.5, 1.0, 0.5]	[1, 2]	1	0.955		9050				1	noChoice error		321.64	1.392653295
T68	23-Apr-18	12:26:57	869	3	[1.0, 1.0]	[0.91, 0.5, 1.0, 0.5]	[1, 2]	1	0.955		9050				1	noChoice error		321.64	1.242350189
T68	23-Apr-18	12:27:04	870	3	[1.0, 1.0]	[0.91, 0.5, 1.0, 0.5]	[1, 2]	1	0.955	B	9050		1.881304135	1.880613334	0		1	321.64	1.150909772	3.031523106
T68	23-Apr-18	12:27:10	871	3	[0.0, 0.5, 0.91, 0.5]	[0.7, 1.0]	[2, 1]	0.455	0.7	B	9050		0.906079197	0.905266657	0		0.7	322.64	2.121114353	3.02638101
T68	23-Apr-18	12:27:15	872	3	[0.7, 1.0]	[0.0, 0.5, 0.91, 0.5]	[1, 2]	0.7	0.455		9050				1	noChoice error		323.34	3.096370082
T68	23-Apr-18	12:27:24	873	3	[0.7, 1.0]	[0.0, 0.5, 0.91, 0.5]	[1, 2]	0.7	0.455		9050				1	noChoice error		323.34	1.544993454
T68	23-Apr-18	12:27:32	874	3	[0.7, 1.0]	[0.0, 0.5, 0.91, 0.5]	[1, 2]	0.7	0.455		9050				1	noChoice error		323.34	1.304777791
T68	23-Apr-18	12:27:39	875	3	[0.7, 1.0]	[0.0, 0.5, 0.91, 0.5]	[1, 2]	0.7	0.455		9050				1	noChoice error		323.34	1.60656461
T68	23-Apr-18	12:27:47	876	3	[0.7, 1.0]	[0.0, 0.5, 0.91, 0.5]	[1, 2]	0.7	0.455		9050				1	noChoice error		323.34	1.151204568
T68	23-Apr-18	12:27:54	877	3	[0.7, 1.0]	[0.0, 0.5, 0.91, 0.5]	[1, 2]	0.7	0.455		9050				1	noChoice error		323.34	1.212830748
T68	23-Apr-18	12:28:01	878	3	[0.7, 1.0]	[0.0, 0.5, 0.91, 0.5]	[1, 2]	0.7	0.455		9050				1	noChoice error		323.34	1.361593164
T68	23-Apr-18	12:28:09	879	3	[0.7, 1.0]	[0.0, 0.5, 0.91, 0.5]	[1, 2]	0.7	0.455		9050				1	noChoice error		323.34	1.48700118
T68	23-Apr-18	12:28:16	880	3	[0.7, 1.0]	[0.0, 0.5, 0.91, 0.5]	[1, 2]	0.7	0.455		9050				1	noChoice error		323.34	1.15219273
T68	23-Apr-18	12:28:23	881	3	[0.7, 1.0]	[0.0, 0.5, 0.91, 0.5]	[1, 2]	0.7	0.455		9050				1	noChoice error		323.34	1.39333868
T68	23-Apr-18	12:28:31	882	3	[0.7, 1.0]	[0.0, 0.5, 0.91, 0.5]	[1, 2]	0.7	0.455		9050				1	noChoice error		323.34	1.57547996
T68	23-Apr-18	12:28:38	883	3	[0.7, 1.0]	[0.0, 0.5, 0.91, 0.5]	[1, 2]	0.7	0.455		9050				1	noChoice error		323.34	1.483883307
T68	23-Apr-18	12:28:46	884	3	[0.7, 1.0]	[0.0, 0.5, 0.91, 0.5]	[1, 2]	0.7	0.455	B	9050		0.58334823	0.582602118	0		0	323.34	1.303576942	1.886179061
T68	23-Apr-18	12:28:50	885	3	[0.3, 1.0]	[0.0, 0.5, 0.91, 0.5]	[1, 2]	0.3	0.455	B	9050		0.840097231	0.839403008	0		0.91	323.34	1.664419179	2.503822187
T68	23-Apr-18	12:28:55	886	3	[0.91, 0.5, 1.0, 0.5]	[1.0, 1.0]	[2, 1]	0.955	1	A	9050		1.310479573	1.3096887	0		1	324.25	2.877565565	4.187254265
T68	23-Apr-18	12:29:02	887	3	[0.0, 0.5, 0.91, 0.5]	[0.8, 1.0]	[2, 1]	0.455	0.8	A	9050		0.97049624	0.969808859	0		0	325.25	1.728663164	2.698472024
T68	23-Apr-18	12:29:08	888	3	[0.0, 0.5, 0.91, 0.5]	[0.6, 1.0]	[2, 1]	0.455	0.6	A	9050		1.045561264	1.044920926	0		0	325.25	2.573013829	3.617934755
T68	23-Apr-18	12:29:14	889	3	[0.6, 1.0]	[0.0, 0.5, 0.91, 0.5]	[1, 2]	0.6	0.455		9050				1	noChoice error		325.25	1.604681797
T68	23-Apr-18	12:29:22	890	3	[0.6, 1.0]	[0.0, 0.5, 0.91, 0.5]	[1, 2]	0.6	0.455		9050				1	noChoice error		325.25	1.396241587
T68	23-Apr-18	12:29:29	891	3	[0.6, 1.0]	[0.0, 0.5, 0.91, 0.5]	[1, 2]	0.6	0.455		9050				1	noChoice error		325.25	1.363706909
T68	23-Apr-18	12:29:37	892	3	[0.6, 1.0]	[0.0, 0.5, 0.91, 0.5]	[1, 2]	0.6	0.455		9050				1	noChoice error		325.25	1.426182408
T68	23-Apr-18	12:29:44	893	3	[0.6, 1.0]	[0.0, 0.5, 0.91, 0.5]	[1, 2]	0.6	0.455		9050				1	noChoice error		325.25	1.516778353
T68	23-Apr-18	12:29:52	894	3	[0.6, 1.0]	[0.0, 0.5, 0.91, 0.5]	[1, 2]	0.6	0.455		9050				1	noChoice error		325.25	1.242423746
T68	23-Apr-18	12:29:59	895	3	[0.6, 1.0]	[0.0, 0.5, 0.91, 0.5]	[1, 2]	0.6	0.455		9050				1	noChoice error		325.25	1.122234518
T68	23-Apr-18	12:30:06	896	3	[0.6, 1.0]	[0.0, 0.5, 0.91, 0.5]	[1, 2]	0.6	0.455		9050				1	noChoice error		325.25	1.423461967
[truncated: 125,132 more rows]
